# Supplementary material for: Maternal Serum Metabolomics in Mid-Pregnancy Identifies Lipid Pathways as a Key Link to Offspring Obesity in Early Childhood
Source: Int J Mol Sci. 2024 Jul 11;25(14):7620. doi: 10.3390/ijms25147620 (PMC11276882; doi:10.3390/ijms25147620)
Supplement: Supplementary file 1 [file ijms-25-07620-s001.zip]

Archive with 2 entries (2 files):
- Additional File 2 eTable 1 submitted.xlsx
- eMaterial_Metabolomics Subgroups submitted.pdf
