# Supplementary material for: Maternal Serum Metabolomics in Mid-Pregnancy Identifies Lipid Pathways as a Key Link to Offspring Obesity in Early Childhood
Source: Int J Mol Sci. 2024 Jul 11;25(14):7620. doi: 10.3390/ijms25147620 (PMC11276882; doi:10.3390/ijms25147620)
Supplement: Supplementary file 1 [file ijms-25-07620-s001.zip › Additional File 2 eTable 1 submitted.xlsx]

## Sheet: Sheet1
Query Signal Name	Module	Difference between metabolic subgroups Pvalue (FDR corrected)	Retention time (min)	Precursor m/z	Adduct	Neutral Mass (Da)	With Fragmentation Spectrum or not	Retention Time Error (min)	Precursor Mass Error (ppm)	Matching Adduct	Isotopic Similarity	Fragmentation Score by matching with Experimental spectra	Ontology Level	Compound ID	Compound Name	Chemical Formula	Library Monoisotopic Mass (Da)	CASNO	HMDB ID	PubChem ID	InChI Key	Library Category
10.82_463.2874m/z	Black	0.95	10.821	463.287			✓		4.2223	[2M+3H2O+2H]2+			PD_D	7633694	Condelphine	C25H39NO6	449.278	7633694			ZEBMMHUDQRRILP-UZYPAEPRSA-N	HR_MSMS_NIST 2020 Pos (Part 4)
10.82_463.2874m/z	Black	0.95	10.821	463.287			✓		1.7562	[2M+3H2O+2H]2+			PD_D	0	Lys-Phe-Arg	C21H35N7O4	449.275				XFOAWKDQMRMCDN-UHFFFAOYSA-N	HR_MSMS_NIST 2020 Pos (Part 1)
10.82_463.2874m/z	Black	0.95	10.821	463.287			✓		0.5288	[M+H-H2O]+			PD_D		(3-{2-[1-(6-hydroxy-6-methylheptan-2-yl)-7a-methyl-octahydro-1H-inden-5-ylidene]ethylidene}-4-methylidenecyclohexyl)oxidanesulfonic acid	C27H44O5S	480.291		HMDB0245688	78409874	UDUUTSLXXOJCED-UHFFFAOYSA-N	Human Metabolome Database
10.82_463.2874m/z	Black	0.95	10.821	463.287			✓		1.7034	[2M+Na]+			PD_D	DTXSID1044857	Triethoxy(2-methylpropyl)silane	C10H24O3Si	220.149					ToxCast
11.05_507.3137m/z	Black	0.95	11.045	507.314			✓		1.414	[M+H-NH3]+			PD_D		2-(4-{5,9-dihydroxy-2,15-dimethyltetracyclo[8.7.0.0^{2,7}.0^{11,15}]heptadecan-14-yl}pentanamido)-4-(methylsulfanyl)butanoic acid	C29H49NO5S	523.333		HMDB0242403	14622731	CDNGTOVFEUSMMG-UHFFFAOYSA-N	Human Metabolome Database
11.05_507.3137m/z	Black	0.95	11.045	507.314			✓		3.6448	[2M+3H2O+2H]2+			PD_D		3-({7-[5-hydroxy-2-(3-hydroxyocta-1,5-dien-1-yl)-3-oxocyclopentyl]hept-5-enoyl}oxy)-4-(trimethylazaniumyl)butanoate	C27H43NO7	493.304		HMDB0241876		ARBYNSMIZVCGEC-UHFFFAOYSA-N	Human Metabolome Database
11.05_507.3137m/z	Black	0.95	11.045	507.314			✓		4.3266	[M+CH3OH+H]+			PD_D		2-{8-fluoro-17-hydroxy-2,13,15-trimethyl-5-oxotetracyclo[8.7.0.0^{2,7}.0^{11,15}]heptadeca-3,6-dien-14-yl}-2-oxoethyl hexanoate	C28H39FO5	474.278		HMDB0252352	631364	WHZRCUIISKRTJL-UHFFFAOYSA-N	Human Metabolome Database
10.28_470.3089n	Black	0.95	10.284	471.3161, 493.2980	[M+H]+, [M+Na]+	470.309	✓
11.82_565.3558m/z	Black	0.95	11.818	565.356			✓		3.6821	[2M+H]+			PD_D	1402836581	1-Cyclohexyl-2-(5H-imidaz[5,1-a]isoindol-5-yl)ethanol	C18H22N2O	282.173	1402836581			YTRRAUACYORZLX-UHFFFAOYSA-N	HR_MSMS_NIST 2020 Pos (Part 9)
11.82_565.3558m/z	Black	0.95	11.818	565.356			✓		3.6821	[2M+H]+			PD_D	1977157	2-Hydroxydesipramine	C18H22N2O	282.173	1977157			NVJBOLMRGMDGLD-UHFFFAOYSA-N	HR_MSMS_NIST 2020 Pos (Part 4)
11.82_565.3558m/z	Black	0.95	11.818	565.356			✓		3.6821	[2M+H]+			PD_D	10537470	Propanedinitrile, 2-[[3,5-bis(1,1-dimethylethyl)-4-hydroxyphenyl]methylene]-	C18H22N2O	282.173	10537470			MZOPWQKISXCCTP-UHFFFAOYSA-N	HR_MSMS_NIST 2020 Pos (Part 3)
11.82_565.3558m/z	Black	0.95	11.818	565.356			✓		3.6857	[2M+H]+			PD_D		2-[(3,5-di-tert-butyl-4-hydroxyphenyl)methylidene]propanedinitrile	C18H22N2O	282.173	10537-47-0	HMDB0031799	5614	MZOPWQKISXCCTP-UHFFFAOYSA-N	Human Metabolome Database
11.82_565.3558m/z	Black	0.95	11.818	565.356			✓		3.6857	[2M+H]+			PD_D		2-[3-(methylamino)propyl]-2-azatricyclo[9.4.0.0³,⁸]pentadeca-1(15),3,5,7,11,13-hexaen-6-ol	C18H22N2O	282.173		HMDB0060992	121249	NVJBOLMRGMDGLD-UHFFFAOYSA-N	Human Metabolome Database
10.53_514.3349n	Black	0.95	10.526	532.3687, 537.3244	[M+NH4]+, [M+Na]+	514.335	✓
11.19_528.3508n	Black	0.95	11.193	529.3581, 551.3402, 546.3847	[M+H]+, [M+Na]+, [M+NH4]+	528.351	✓
10.07_426.2825n	Black	0.95	10.074	427.2898, 444.3162, 449.2716	[M+H]+, [M+NH4]+, [M+Na]+	426.283	✓
8.94_391.2294m/z	Black	0.95	8.943	391.229			✓		2.0771	[M+CH3OH+H]+			PD_D	162520005	Farnesylthiosalicylic acid	C22H30O2S	358.197	162520005			WUILNKCFCLNXOK-CFBAGHHKSA-N	HR_MSMS_NIST 2020 Pos (Part 2)
8.94_391.2294m/z	Black	0.95	8.943	391.229			✓		4.9023	[2M+H]+			PD_D	167423510	6,7-Dimethyltetrahydropterin	C8H13N5O	195.112	167423510			ARHXUJTYUBUXBB-IUYQGCFVSA-N	HR_MSMS_NIST 2020 Pos (Part 1)
8.94_391.2294m/z	Black	0.95	8.943	391.229			✓		1.9502	[2M+H]+			PD_D	7115460	1-Deoxy-1-(methylamino)-D-galactitol	C7H17NO5	195.111	7115460			MBBZMMPHUWSWHV-WNJXEPBRSA-N	HR_MSMS_NIST 2020 Pos (Part 3)
8.94_391.2294m/z	Black	0.95	8.943	391.229			✓		2.0771	[M+CH3OH+H]+			PD_D	96695	Lowinox TBM-6	C22H30O2S	358.197	96695			HXIQYSLFEXIOAV-UHFFFAOYSA-N	HR_MSMS_NIST 2020 Pos (Part 1)
8.94_391.2294m/z	Black	0.95	8.943	391.229			✓		0.838	[M+H]+, [M+CH3OH+H]+			PD_D	0	13,14-Dihydro-16,16-difluoroprostaglandin D2	C20H32F2O5	390.222				DBJPEHDOQUTHDY-LVYHIDAHSA-N	HR_MSMS_NIST 2020 Pos (Part 2)
8.94_391.2294m/z	Black	0.95	8.943	391.229			✓		0.8354	[M+H]+			PD_D		7-[(2R,4aR,5S,7aR)-2-(1,1-difluoropentyl)-2-hydroxy-6-oxo-octahydrocyclopenta[b]pyran-5-yl]heptanoic acid	C20H32F2O5	390.222	136790-76-6	HMDB0015180	656719	WGFOBBZOWHGYQH-DKYLXPRQSA-N	Human Metabolome Database
8.94_391.2294m/z	Black	0.95	8.943	391.229			✓		1.9502	[2M+H]+			PD_D		(2R,3R,4R,5S)-6-(methylamino)hexane-1,2,3,4,5-pentol	C7H17NO5	195.111		HMDB0240291	8567	MBBZMMPHUWSWHV-BDVNFPICSA-N	Human Metabolome Database
8.94_391.2294m/z	Black	0.95	8.943	391.229			✓		1.9502	[2M+H]+			PD_D		6-(methylamino)hexane-1,2,3,4,5-pentol	C7H17NO5	195.111		HMDB0254645	4049	MBBZMMPHUWSWHV-UHFFFAOYSA-N	Human Metabolome Database
8.94_391.2294m/z	Black	0.95	8.943	391.229			✓		1.9502	[2M+H]+			PD_D	DTXSID0023244	Meglumine	C7H17NO5	195.111					ToxCast
9.29_435.2559m/z	Black	0.95	9.293	435.256			✓		0.7359	[M+CH3OH+H]+			PD_D	0	Ile-Asp-Arg	C16H30N6O6	402.223				UMYZBHKAVTXWIW-UHFFFAOYSA-N	HR_MSMS_NIST 2020 Pos (Part 1)
9.29_435.2559m/z	Black	0.95	9.293	435.256			✓		4.3484	[M+CH3OH+H]+			PD_D	246246195	5-Heptenoic acid, 7-[(1R,2R,3S,5S)-2-[(1E,3R)-3-(2,3-dihydro-1H-inden-2-yl)-3-hydroxy-1-propen-1-yl]-3-fluoro-5-hydroxycyclopentyl]-, (5Z)-	C24H31FO4	402.221	246246195			WTYSXBKKVNOOIX-JTGCGUAKSA-N	HR_MSMS_NIST 2020 Pos (Part 3)
9.29_435.2559m/z	Black	0.95	9.293	435.256			✓		1.3864	[2M+3H2O+2H]2+			PD_D		2-({6-[bis(2-hydroxyethyl)amino]-8-(piperidin-1-yl)pyrimido[5,4-d][1,3]diazin-2-yl}(2-hydroxyethyl)amino)ethan-1-ol	C19H31N7O4	421.244		HMDB0254878	26172	FOYWNSCCNCUEPU-UHFFFAOYSA-N	Human Metabolome Database
9.29_435.2559m/z	Black	0.95	9.293	435.256			✓		4.3484	[M+CH3OH+H]+			PD_D	1224444556	5-Heptenoic acid, 7-[(1R,2R,3S,5S)-2-[(1E,3S)-3-(2,3-dihydro-1H-inden-2-yl)-3-hydroxy-1-propen-1-yl]-3-fluoro-5-hydroxycyclopentyl]-, (5Z)-	C24H31FO4	402.221	1224444556			WTYSXBKKVNOOIX-BWKSFNBKSA-N	HR_MSMS_NIST 2020 Pos (Part 2)
9.78_405.2452m/z	Black	0.95	9.775	405.245			✓		0.1431	[M-e]+			PD_D	DTXSID0027721	4-(2-Phenylpropan-2-yl)-N-[4-(2-phenylpropan-2-yl)phenyl]aniline	C30H31N	405.246				UJAWGGOCYUPCPS-UHFFFAOYSA-N	ToxCast
9.78_405.2452m/z	Black	0.95	9.775	405.245			✓		1.1015	[M+CH3OH+H]+			PD_D	0	Pro-Thr-Arg	C15H28N6O5	372.212				PKHDJFHFMGQMPS-UHFFFAOYSA-N	HR_MSMS_NIST 2020 Pos (Part 1)
9.78_405.2452m/z	Black	0.95	9.775	405.245			✓		2.0431	[M+2Na]2+			PD_D		(2-{[(2S,3R,4E,8Z)-3-hydroxy-2-[(5Z)-7-[(1S,5R)-5-[(1E,3S)-3-hydroxyoct-1-en-1-yl]-4-oxocyclopent-2-en-1-yl]hept-5-enamido]heptadeca-4,8-dien-1-yl phosphono]oxy}ethyl)trimethylazanium	C42H73N2O8P	764.51		HMDB0290416		LTEJTIXDTAJBOQ-JHHXISLPSA-N	Human Metabolome Database
9.78_405.2452m/z	Black	0.95	9.775	405.245			✓		2.501	[M+2H]2+			PD_D		[(2R)-2-({7-[(1R,2R,3R,5S)-3,5-dihydroxy-2-[(1E,3S)-3-hydroxyoct-1-en-1-yl]cyclopentyl]-6-oxoheptanoyl}oxy)-3-[(12-methyltridecanoyl)oxy]propoxy][(2S)-2,3-dihydroxypropoxy]phosphinic acid	C40H73O14P	808.474		HMDB0271285		HKOKFNGFQOYLPL-OJSUGNCISA-N	Human Metabolome Database
9.78_405.2452m/z	Black	0.95	9.775	405.245			✓		2.501	[M+2H]2+			PD_D		[(2R)-3-({7-[(1R,2R,3R,5S)-3,5-dihydroxy-2-[(1E,3S)-3-hydroxyoct-1-en-1-yl]cyclopentyl]-6-oxoheptanoyl}oxy)-2-[(12-methyltridecanoyl)oxy]propoxy][(2S)-2,3-dihydroxypropoxy]phosphinic acid	C40H73O14P	808.474		HMDB0271286		RJKLXCYTMGPHGF-OJSUGNCISA-N	Human Metabolome Database
9.78_405.2452m/z	Black	0.95	9.775	405.245			✓		2.501	[M+2H]2+			PD_D		[(2R)-2-{[(5Z)-7-[(2R,3S,4S)-4,6-dihydroxy-2-[(1E,3S)-3-hydroxyoct-1-en-1-yl]oxan-3-yl]hept-5-enoyl]oxy}-3-[(12-methyltridecanoyl)oxy]propoxy][(2S)-2,3-dihydroxypropoxy]phosphinic acid	C40H73O14P	808.474		HMDB0271295		NUSBABRDBMBWGO-MJDVHPPXSA-N	Human Metabolome Database
9.78_405.2452m/z	Black	0.95	9.775	405.245			✓		2.501	[M+2H]2+			PD_D		[(2R)-3-{[(5Z)-7-[(2R,3S,4S)-4,6-dihydroxy-2-[(1E,3S)-3-hydroxyoct-1-en-1-yl]oxan-3-yl]hept-5-enoyl]oxy}-2-[(12-methyltridecanoyl)oxy]propoxy][(2S)-2,3-dihydroxypropoxy]phosphinic acid	C40H73O14P	808.474		HMDB0271296		XVVDAAVTCSVUDJ-MJDVHPPXSA-N	Human Metabolome Database
15.73_1074.6313n	Blue	<0.001	15.734	549.3139, 560.3094	[M+H+Na]2+, [M+2Na]2+	1074.63	✓
15.56_496.1383m/z	Blue	0.037	15.555	496.138			✓		2.6082	[2M+NH4]+			PD_D	667437436	5-[(4-Fluorophenoxy)methyl]-4-methyl-4H-1,2,4-triazole-3-thiol	C10H10FN3OS	239.053	667437436			YEZUXWFDPJDYQM-UHFFFAOYSA-N	HR_MSMS_NIST 2020 Pos (Part 10)
15.56_496.1383m/z	Blue	0.037	15.555	496.138			✓		0.747	[M+2Na-H]+			PD_D		4-amino-5-chloro-N-{1-[3-(4-fluorophenoxy)propyl]-3-methoxypiperidin-4-yl}-2-hydroxybenzamide	C22H27ClFN3O4	451.167		HMDB0245274	14372590	WUYNAGSDZADZCE-UHFFFAOYSA-N	Human Metabolome Database
15.56_496.1383m/z	Blue	0.037	15.555	496.138			✓		1.4233	[M+H-2H2O]+			PD_D		1,6-dihydroxy-5-({13-hydroxy-12,12-dimethyl-4-oxo-3,11-dioxatricyclo[8.4.0.0²,⁷]tetradeca-1(10),2(7),5,8-tetraen-14-yl}oxy)-3-methoxy-10-methyl-9,10-dihydroacridin-9-one	C29H25NO9	531.153	195057-36-4	HMDB0031112	131751137	VMABFFUJXPHEJX-UHFFFAOYSA-N	Human Metabolome Database
15.56_496.1383m/z	Blue	0.037	15.555	496.138			✓		1.4233	[M+H-2H2O]+			PD_D		1-hydroxy-5-({13-hydroxy-12,12-dimethyl-4-oxo-3,11-dioxatricyclo[8.4.0.0²,⁷]tetradeca-1(10),2(7),5,8-tetraen-14-yl}oxy)-3,6-dimethoxy-9,10-dihydroacridin-9-one	C29H25NO9	531.153	217199-07-0	HMDB0034788	10697534	MHUAXBOYNZWGTG-UHFFFAOYSA-N	Human Metabolome Database
15.56_496.1383m/z	Blue	0.037	15.555	496.138			✓		1.5434	[M+H-H2O]+			PD_D		9-hydroxy-2-[(E)-2-(7-hydroxy-2-oxo-2H-chromen-8-yl)ethenyl]-7-methoxy-2,5-dimethyl-2,3,5,10-tetrahydro-1,4-dioxa-5-azatetraphen-10-one	C29H23NO8	513.142	158182-14-0	HMDB0040769	131752932	AEXHLHGCDOTWGS-ZHACJKMWSA-N	Human Metabolome Database
15.56_496.1383m/z	Blue	0.037	15.555	496.138			✓		4.0337	[M+CH3OH+H]+			PD_D		7-(3,4-dihydroxyphenyl)-4,11-dihydroxy-3-(4-hydroxy-3,5-dimethoxyphenyl)-2λ⁴,8-dioxatricyclo[7.3.1.0⁵,¹³]trideca-1(13),2,4,6,9,11-hexaen-2-ylium	C25H19O9	463.103		HMDB0029251		WFTCHKAQOPLTQR-UHFFFAOYSA-O	Human Metabolome Database
15.56_496.1383m/z	Blue	0.037	15.555	496.138			✓		4.0261	[M+H-NH3]+			PD_D		2-({4-[(2,4-diaminopteridin-6-yl)methyl]-3,4-dihydro-2H-1,4-benzothiazin-7-yl}formamido)hexanedioic acid	C22H24N8O5S	512.159		HMDB0254965	20730824	WEEYASWRWODDTJ-UHFFFAOYSA-N	Human Metabolome Database
15.56_498.3446m/z	Blue	0.024	15.555	498.345					2.1782	[2M+3H2O+2H]2+			PD_D		(3E,5E,7E,9E,11Z,13E,15E,17E,19Z)-21-[(1Z)-4-hydroxy-2,6,6-trimethylcyclohex-2-en-1-ylidene]-6,10,15,19-tetramethylhenicosa-3,5,7,9,11,13,15,17,19-nonaen-2-one	C34H44O2	484.334		HMDB0039015	131752512	KQBKJSVYIBRYNQ-KKMFPEKASA-N	Human Metabolome Database
15.56_498.3446m/z	Blue	0.024	15.555	498.345					4.1682	[M+H]+			PD_D		3-[(11,12,15-trihydroxyicosa-5,8,13-trienoyl)oxy]-4-(trimethylazaniumyl)butanoate	C27H47NO7	497.335		HMDB0241583		FYSRHTXDKAIONW-UHFFFAOYSA-N	Human Metabolome Database
15.56_498.3446m/z	Blue	0.024	15.555	498.345					4.1682	[M+H]+			PD_D		3-({7-[3-hydroxy-2-(3-hydroxyoct-1-en-1-yl)-5-oxocyclopentyl]heptanoyl}oxy)-4-(trimethylazaniumyl)butanoate	C27H47NO7	497.335		HMDB0241871		OFXFMEGAKISSEH-UHFFFAOYSA-N	Human Metabolome Database
15.56_498.3446m/z	Blue	0.024	15.555	498.345					4.1682	[M+H]+			PD_D		3-({7-[5-hydroxy-2-(3-hydroxyoct-1-en-1-yl)-3-oxocyclopentyl]heptanoyl}oxy)-4-(trimethylazaniumyl)butanoate	C27H47NO7	497.335		HMDB0241888		KUXKCGFRIKNJJD-UHFFFAOYSA-N	Human Metabolome Database
15.56_498.3446m/z	Blue	0.024	15.555	498.345					4.4873	[M+CH3OH+H]+			PD_D	475310	Glycocholic acid	C26H43NO6	465.309	475310			RFDAIACWWDREDC-FRVQLJSFSA-N	HR_MSMS_NIST 2020 Pos (Part 1)
15.56_498.3446m/z	Blue	0.024	15.555	498.345					4.4873	[M+CH3OH+H]+			PD_D		2-[(4R)-4-[(1S,2S,5R,7S,9R,10R,11S,14R,15R,16S)-5,9,16-trihydroxy-2,15-dimethyltetracyclo[8.7.0.0^{2,7}.0^{11,15}]heptadecan-14-yl]pentanamido]acetic acid	C26H43NO6	465.309	475-31-0	HMDB0000138	10140	RFDAIACWWDREDC-FRVQLJSFSA-N	Human Metabolome Database
15.56_498.3446m/z	Blue	0.024	15.555	498.345					4.4873	[M+CH3OH+H]+			PD_D		2-[(4R)-4-[(1S,2S,5R,7S,9S,10R,11S,14R,15R,16S)-5,9,16-trihydroxy-2,15-dimethyltetracyclo[8.7.0.0²,⁷.0¹¹,¹⁵]heptadecan-14-yl]pentanamido]acetic acid	C26H43NO6	465.309	68753-51-5	HMDB0000331	44263376	RFDAIACWWDREDC-IFZPJRIXSA-N	Human Metabolome Database
15.56_498.3446m/z	Blue	0.024	15.555	498.345					4.4873	[M+CH3OH+H]+			PD_D		2-[(4R)-4-[(1S,2R,5R,7R,8R,9S,10S,11S,14R,15R)-5,8,9-trihydroxy-2,15-dimethyltetracyclo[8.7.0.0^{2,7}.0^{11,15}]heptadecan-14-yl]pentanamido]acetic acid	C26H43NO6	465.309	32747-08-3	HMDB0240607	71361462	ZQYUKJFJPJDMMR-ZDWCHQGWSA-N	Human Metabolome Database
15.56_498.3446m/z	Blue	0.024	15.555	498.345					4.4873	[M+CH3OH+H]+			PD_D		2-[(1-hydroxy-4-{5,9,16-trihydroxy-2,15-dimethyltetracyclo[8.7.0.0^{2,7}.0^{11,15}]heptadecan-14-yl}pentylidene)amino]acetic acid	C26H43NO6	465.309		HMDB0255104	755	RFDAIACWWDREDC-UHFFFAOYSA-N	Human Metabolome Database
15.56_498.3446m/z	Blue	0.024	15.555	498.345					4.4873	[M+CH3OH+H]+			PD_D	DTXSID2047436	Glycocholic acid	C26H43NO6	465.309					ToxCast
15.56_498.3446m/z	Blue	0.024	15.555	498.345					4.418	[M+NH4]+			PD_D	5289747	(+)-Ecdysterone	C27H44O7	480.309	5289747			NKDFYOWSKOHCCO-YPVLXUMRSA-N	HR_MSMS_NIST 2020 Pos (Part 2)
15.56_498.3446m/z	Blue	0.024	15.555	498.345					4.418	[M+NH4]+			PD_D	0	2,3,14,20,23,25-Hexahydroxycholest-7-en-6-one	C27H44O7	480.309				KFDXTFNNJRBTMR-UHFFFAOYSA-N	HR_MSMS_NIST 2020 Pos (Part 8)
15.73_485.2628m/z	Blue	<0.001	15.734	485.263			✓		2.2151	[M+Na]+		930	PD_A	0	3-((Ethoxy(hydroxy)phosphoryl)oxy)-2-hydroxypropyl (9Z,12Z)-octadeca-9,12-dienoate	C23H43O7P	462.275				RRBISTZDGPMZFF-MURFETPASA-N	HR_MSMS_NIST 2020 Pos (Part 9)
15.73_485.2628m/z	Blue	<0.001	15.734	485.263			✓		3.7604	[M+H]+		892	PD_A	874908120	2-Despiperidyl-2-(5-carboxypentylamine)repaglinide	C27H36N2O6	484.257	874908120			ZOMBGPVQRXZSGW-UHFFFAOYSA-N	HR_MSMS_NIST 2020 Pos (Part 4)
15.73_485.2628m/z	Blue	<0.001	15.734	485.263			✓		4.5451	[2M+H]+		865	PD_A	861021945	3-[5-(2-Methylpropyl)-3,6-dioxopiperazin-2-yl]propanoic acid	C11H18N2O4	242.127	861021945			CSRXCVLPMJBQIM-UHFFFAOYSA-N	HR_MSMS_NIST 2020 Pos (Part 7)
15.73_485.2628m/z	Blue	<0.001	15.734	485.263			✓		3.3597	[M+H-2H2O]+			PD_D	361432419	3-Hydroxystanozolol glucuronide	C27H40N2O8	520.279	361432419			MKNGATFAUPNAHP-XUSLDBASSA-N	HR_MSMS_NIST 2020 Pos (Part 3)
15.73_485.2628m/z	Blue	<0.001	15.734	485.263			✓		1.5294	[2M+Na]+			PD_D	1021256	1-Phenyl-1,3,8-triazaspiro[4.5]decan-4-one	C13H17N3O	231.137	1021256			HTQWGIHCFPWKAS-UHFFFAOYSA-N	HR_MSMS_NIST 2020 Pos (Part 5)
15.73_485.2628m/z	Blue	<0.001	15.734	485.263			✓		2.3689	[M+2Na-H]+			PD_D	1174389139	5-[(Z)-16-(3,5-Dihydroxyphenyl)hexadec-12-enyl]benzene-1,3-diol	C28H40O4	440.293	1174389139			ZXLFWJHPTDFTSA-CLFYSBASSA-N	HR_MSMS_NIST 2020 Pos (Part 7)
15.73_485.2628m/z	Blue	<0.001	15.734	485.263			✓		4.5451	[2M+H]+			PD_D	2061568496	N-[5-(2,5-Dioxopyrrolidin-1-yl)pentyl]-N-hydroxyacetamide	C11H18N2O4	242.127	2061568496			DMQLFAQJZUWLKV-UHFFFAOYSA-N	HR_MSMS_NIST 2020 Pos (Part 7)
15.73_541.3281m/z	Blue	<0.001	15.734	541.328			✓		3.7794	[2M+Na]+			PD_D	90346	Primaquine	C15H21N3O	259.168	90346			INDBQLZJXZLFIT-UHFFFAOYSA-N	HR_MSMS_NIST 2020 Pos (Part 2)
15.73_541.3281m/z	Blue	<0.001	15.734	541.328			✓		1.2753	[M+H-2H2O]+			PD_D		[(2R)-2-[(8-{3-[(2Z)-oct-2-en-1-yl]oxiran-2-yl}octanoyl)oxy]-3-(octanoyloxy)propoxy]phosphonic acid	C29H53O9P	576.343		HMDB0266643		QSSPIWCLEYHDOZ-WZIAXLQJSA-N	Human Metabolome Database
15.73_541.3281m/z	Blue	<0.001	15.734	541.328			✓		1.2753	[M+H-2H2O]+			PD_D		[(2R)-3-[(8-{3-[(2Z)-oct-2-en-1-yl]oxiran-2-yl}octanoyl)oxy]-2-(octanoyloxy)propoxy]phosphonic acid	C29H53O9P	576.343		HMDB0266644		GYNFYRNHFOAJGA-WZIAXLQJSA-N	Human Metabolome Database
15.73_541.3281m/z	Blue	<0.001	15.734	541.328			✓		1.2753	[M+H-2H2O]+			PD_D		[(2R)-3-(octanoyloxy)-2-{[(9Z)-11-(3-pentyloxiran-2-yl)undec-9-enoyl]oxy}propoxy]phosphonic acid	C29H53O9P	576.343		HMDB0266645		BAOKIHSKOOWGLQ-NWUHCHHHSA-N	Human Metabolome Database
15.73_541.3281m/z	Blue	<0.001	15.734	541.328			✓		1.2753	[M+H-2H2O]+			PD_D		[(2R)-2-(octanoyloxy)-3-{[(9Z)-11-(3-pentyloxiran-2-yl)undec-9-enoyl]oxy}propoxy]phosphonic acid	C29H53O9P	576.343		HMDB0266646		IMCLWJZSUJYWIR-NWUHCHHHSA-N	Human Metabolome Database
15.73_541.3281m/z	Blue	<0.001	15.734	541.328			✓		1.8711	[M+K]+			PD_D		12-hydroxy-14-[7-hydroxy-6-(hydroxymethyl)hept-5-en-2-yl]-9-methoxy-2,6,6,11,15-pentamethyltetracyclo[8.7.0.0²,⁷.0¹¹,¹⁵]heptadec-1(10)-en-5-one	C31H50O5	502.366	114567-49-6	HMDB0037778	15602270	SQJBJGSQYVYNPM-UHFFFAOYSA-N	Human Metabolome Database
15.73_541.3281m/z	Blue	<0.001	15.734	541.328			✓		3.7833	[2M+Na]+			PD_D		N4-(6-methoxyquinolin-8-yl)pentane-1,4-diamine	C15H21N3O	259.168	90-34-6	HMDB0015219	4908	INDBQLZJXZLFIT-UHFFFAOYSA-N	Human Metabolome Database
15.73_541.3281m/z	Blue	<0.001	15.734	541.328			✓		3.4304	[M-e]+			PD_D		8a-(1H-imidazole-1-carbonyl)-4,4,6a,6b,11,11,14b-heptamethyl-3,13-dioxo-3,4,4a,5,6,6a,6b,7,8,8a,9,10,11,12,12a,12b,13,14b-octadecahydropicene-2-carbonitrile	C34H43N3O3	541.33		HMDB0249740	22267135	ITFBYYCNYVFPKD-UHFFFAOYSA-N	Human Metabolome Database
16.15_552.3301m/z	Blue	<0.001	16.145	552.33			✓		4.0502	[2M+NH4]+			PD_D	56392144	Metoprolol acid	C14H21NO4	267.147	56392144			PUQIRTNPJRFRCZ-UHFFFAOYSA-N	HR_MSMS_NIST 2020 Pos (Part 4)
16.15_552.3301m/z	Blue	<0.001	16.145	552.33			✓		1.5019	[M+Na]+			PD_D	1415800439	Methanone, 1,1'-[2-(phenylamino)-1,4-phenylene]bis[1-[4-(1-pyrrolidinyl)-1-piperidinyl]-	C32H43N5O2	529.342	1415800439			PQOOIERVZAXHBP-UHFFFAOYSA-N	HR_MSMS_NIST 2020 Pos (Part 2)
16.15_552.3301m/z	Blue	<0.001	16.145	552.33			✓		0.9583	[2M+NH4]+			PD_D	68380529	N-Butyl-1-phenyl-1H-pyrazolo[3,4-d]pyrimidin-4-amine	C15H17N5	267.148	68380529			GINHYDUSSMVIEH-UHFFFAOYSA-N	HR_MSMS_NIST 2020 Pos (Part 7)
16.15_552.3301m/z	Blue	<0.001	16.145	552.33			✓		0.9583	[2M+NH4]+			PD_D	113181127	N-Cyclopentyl-1-methyl[1,2,4]triazolo[4,3-a]quinoxalin-4-amine	C15H17N5	267.148	113181127			CFMVTSSGFWTRML-UHFFFAOYSA-N	HR_MSMS_NIST 2020 Pos (Part 8)
16.15_552.3301m/z	Blue	<0.001	16.145	552.33			✓		1.3525	[M-e]+			PD_D		(2S,3S,4S,5R,6R)-6-{[(1S,2S,5S,7R,10R,11S,14R,15R)-14-[(2R)-4-carboxybutan-2-yl]-2,15-dimethyltetracyclo[8.7.0.0²,⁷.0¹¹,¹⁵]heptadecan-5-yl]oxy}-3,4,5-trihydroxyoxane-2-carboxylic acid	C30H48O9	552.33	75239-91-7	HMDB0002513	126511	GIQXKAXWRLHLDD-VOJQCDQYSA-N	Human Metabolome Database
16.15_552.3301m/z	Blue	<0.001	16.145	552.33			✓		1.3525	[M-e]+			PD_D		6-{[14-(4-carboxybutan-2-yl)-2,15-dimethyltetracyclo[8.7.0.0^{2,7}.0^{11,15}]heptadecan-5-yl]oxy}-3,4,5-trihydroxyoxane-2-carboxylic acid	C30H48O9	552.33		HMDB0254126	53461996	GIQXKAXWRLHLDD-UHFFFAOYSA-N	Human Metabolome Database
16.15_552.3301m/z	Blue	<0.001	16.145	552.33			✓		1.4262	[M+H-H2O]+			PD_D		methyl 2-[3-({[3-(6-amino-2-butoxy-8-oxo-8,9-dihydro-7H-purin-9-yl)propyl][3-(morpholin-4-yl)propyl]amino}methyl)phenyl]acetate	C29H43N7O5	569.333		HMDB0248790	11592228	FEFIBEHSXLKJGI-UHFFFAOYSA-N	Human Metabolome Database
16.17_543.3438m/z	Blue	0.001	16.166	543.344			✓		3.4071	[M+2Na-H]+			PD_D	0	3-(Acetyloxy)urs-12-en-23-oic acid	C32H50O4	498.371				YJBVHJIKNLBFDX-UHFFFAOYSA-N	HR_MSMS_NIST 2020 Pos (Part 9)
16.17_543.3438m/z	Blue	0.001	16.166	543.344			✓		3.4071	[M+2Na-H]+			PD_D	934826489	Acetyl lupeolic acid	C32H50O4	498.371	934826489			DULLEXJVWYWBKQ-IRQJANFJSA-N	HR_MSMS_NIST 2020 Pos (Part 7)
16.17_543.3438m/z	Blue	0.001	16.166	543.344			✓		3.4071	[M+2Na-H]+			PD_D	1349701978	3-(Acetyloxy)lanosta-8,24-dien-21-oic acid	C32H50O4	498.371	1349701978			FIWGZIBLJWZUEA-UHFFFAOYSA-N	HR_MSMS_NIST 2020 Pos (Part 10)
16.17_543.3438m/z	Blue	0.001	16.166	543.344			✓		1.253	[2M+Na]+			PD_D	67990312	2-Methoxy-4-((1R,2S,4R,6S)-5,5,6-trimethylbicyclo[2.2.1]heptan-2-yl)phenol	C17H24O2	260.178	67990312			NUEKYQUPPRJHFP-IGHBBLSQSA-N	HR_MSMS_NIST 2020 Pos (Part 9)
16.17_543.3438m/z	Blue	0.001	16.166	543.344			✓		1.253	[2M+Na]+			PD_D	55297875	Falcarindiol	C17H24O2	260.178	55297875			QWCNQXNAFCBLLV-RCQSYPNMSA-N	HR_MSMS_NIST 2020 Pos (Part 9)
16.17_543.3438m/z	Blue	0.001	16.166	543.344			✓		3.9108	[M+Na]+			PD_D	760914134	(2R)-[[4-(2,6-di-1-Pyrrolidinyl-4-pyrimidinyl)-1-piperazinyl]methyl]-3,4-dihydro-2,5,7,8-tetramethyl-2H-1-benzopyran-6-ol	C30H44N6O2	520.353	760914134			KPZQRBACZSLMPH-SSEXGKCCSA-N	HR_MSMS_NIST 2020 Pos (Part 2)
15.73_545.3400m/z	Blue	<0.001	15.734	545.34			✓
15.73_289.6587m/z	Blue	<0.001	15.734	289.659			✓
15.73_1076.6325n	Blue	<0.001	15.734	550.3145, 561.3053	[M+H+Na]2+, [M+2Na]2+	1076.63	✓
5.08_553.2841n	Brown	<0.001	5.085	277.6493, 554.2934	[M+2H]2+, [M+H]+	553.284	✓
3.83_386.5204m/z	Brown	<0.001	3.831	386.52			✓
5.99_269.6539m/z	Brown	<0.001	5.986	269.654			✓
5.76_391.7107m/z	Brown	<0.001	5.765	391.711			✓
7.12_344.7098m/z	Brown	<0.001	7.121	344.71			✓
7.28_401.7312m/z	Brown	<0.001	7.28	401.731			✓
6.59_450.2132m/z	Brown	<0.001	6.587	450.213			✓		2.2953	[M+NH4]+		848	PD_A	82508314	Pseudolaric acid B	C23H28O8	432.178	82508314			VDGOFNMYZYBUDT-YDRCMHEVSA-N	HR_MSMS_NIST 2020 Pos (Part 9)
6.59_450.2132m/z	Brown	<0.001	6.587	450.213			✓		2.0168	[M-e]+			PD_D	71142717	DPhe-Pro-Arg-chloromethylketone	C21H31ClN6O3	450.215	71142717			KWPACVJPAFGBEQ-IKGGRYGDSA-N	HR_MSMS_NIST 2020 Pos (Part 3)
6.59_450.2132m/z	Brown	<0.001	6.587	450.213			✓		0.8029	[2M+NH4]+			PD_D	109300303	4-Methyl-N-(5-methyl-3-isoxazolyl)benzamide	C12H12N2O2	216.09	109300303			WXLKEGOUIRQNKM-UHFFFAOYSA-N	HR_MSMS_NIST 2020 Pos (Part 7)
6.59_450.2132m/z	Brown	<0.001	6.587	450.213			✓		2.5491	[M+2Na-H]+			PD_D	0	Lys-Met-Lys	C17H35N5O4S	405.241				MTBLFIQZECOEBY-UHFFFAOYSA-N	HR_MSMS_NIST 2020 Pos (Part 1)
6.59_450.2132m/z	Brown	<0.001	6.587	450.213			✓		0.8029	[2M+NH4]+			PD_D	57998966	3',4'-Dihydro-2'H-spiro[imidazolidine-4,1'-naphthalene]-2,5-dione	C12H12N2O2	216.09	57998966			OZYWLMZRNIFQPM-UHFFFAOYSA-N	HR_MSMS_NIST 2020 Pos (Part 5)
6.59_450.2132m/z	Brown	<0.001	6.587	450.213			✓		0.8029	[2M+NH4]+			PD_D	950812	4-Antipyrinecarboxaldehyde	C12H12N2O2	216.09	950812			QFYZFYDOEJZMDX-UHFFFAOYSA-N	HR_MSMS_NIST 2020 Pos (Part 5)
6.59_450.2132m/z	Brown	<0.001	6.587	450.213			✓		0.8029	[2M+NH4]+			PD_D	24310154	2-(1-Naphthyloxy)acetohydrazide	C12H12N2O2	216.09	24310154			PLYHRLDIWQEXBD-UHFFFAOYSA-N	HR_MSMS_NIST 2020 Pos (Part 8)
6.59_450.2132m/z	Brown	<0.001	6.587	450.213			✓		0.8029	[2M+NH4]+			PD_D	14461917	Cyclazadone	C12H12N2O2	216.09	14461917			DNRKTAYPGADPGW-UHFFFAOYSA-N	HR_MSMS_NIST 2020 Pos (Part 2)
6.59_450.2132m/z	Brown	<0.001	6.587	450.213			✓		0.8029	[2M+NH4]+			PD_D	1140814	N-(4-Hydroxy-2-methyl-6-quinolinyl)acetamide	C12H12N2O2	216.09	1140814			INGXYDNOMOPBLY-UHFFFAOYSA-N	HR_MSMS_NIST 2020 Pos (Part 6)
6.59_450.2132m/z	Brown	<0.001	6.587	450.213			✓		0.8029	[2M+NH4]+			PD_D	117507638	2-Amino-N-(2-furylmethyl)benzamide	C12H12N2O2	216.09	117507638			RUHBCAVHAVRLGK-UHFFFAOYSA-N	HR_MSMS_NIST 2020 Pos (Part 6)
6.59_450.2132m/z	Brown	<0.001	6.587	450.213			✓		0.8029	[2M+NH4]+			PD_D	13114700	N-(2-Furylmethyl)-N'-phenylurea	C12H12N2O2	216.09	13114700			DJYZCQZAMVKSHF-UHFFFAOYSA-N	HR_MSMS_NIST 2020 Pos (Part 10)
6.67_450.7427m/z	Brown	<0.001	6.674	450.743			✓		2.2665	[M+2Na]2+			PD_D		(2S)-2-amino-3-({[(2R)-2-[(4Z,7Z,10Z,13Z,16Z,19Z)-docosa-4,7,10,13,16,19-hexaenoyloxy]-3-[(8Z,11Z,14Z,17Z)-icosa-8,11,14,17-tetraenoyloxy]propoxy](hydroxy)phosphoryl}oxy)propanoic acid	C48H74NO10P	855.505		HMDB0112677	131819888	WXLDEVYPZQFZLE-HUWQOHHVSA-N	Human Metabolome Database
6.67_450.7427m/z	Brown	<0.001	6.674	450.743			✓		2.2665	[M+2Na]2+			PD_D		(2S)-2-amino-3-({[(2R)-2-[(4Z,7Z,10Z,13Z,16Z)-docosa-4,7,10,13,16-pentaenoyloxy]-3-[(5Z,8Z,11Z,14Z,17Z)-icosa-5,8,11,14,17-pentaenoyloxy]propoxy](hydroxy)phosphoryl}oxy)propanoic acid	C48H74NO10P	855.505		HMDB0112702	131819894	RDCLNGIPKAPMCX-JXYAXDNESA-N	Human Metabolome Database
6.67_450.7427m/z	Brown	<0.001	6.674	450.743			✓		2.2665	[M+2Na]2+			PD_D		(2S)-2-amino-3-({[(2R)-2-[(7Z,10Z,13Z,16Z,19Z)-docosa-7,10,13,16,19-pentaenoyloxy]-3-[(5Z,8Z,11Z,14Z,17Z)-icosa-5,8,11,14,17-pentaenoyloxy]propoxy](hydroxy)phosphoryl}oxy)propanoic acid	C48H74NO10P	855.505		HMDB0112703	131819895	XPKXOYMIHZIIRY-DSWIHKDVSA-N	Human Metabolome Database
6.67_450.7427m/z	Brown	<0.001	6.674	450.743			✓		2.2665	[M+2Na]2+			PD_D		(2S)-2-amino-3-({[(2R)-3-[(4Z,7Z,10Z,13Z,16Z)-docosa-4,7,10,13,16-pentaenoyloxy]-2-[(5Z,8Z,11Z,14Z,17Z)-icosa-5,8,11,14,17-pentaenoyloxy]propoxy](hydroxy)phosphoryl}oxy)propanoic acid	C48H74NO10P	855.505		HMDB0112831	131819962	TYFKTXHDLYFXAX-BXZDWNSPSA-N	Human Metabolome Database
6.67_450.7427m/z	Brown	<0.001	6.674	450.743			✓		2.2665	[M+2Na]2+			PD_D		(2S)-2-amino-3-({[(2R)-3-[(4Z,7Z,10Z,13Z,16Z,19Z)-docosa-4,7,10,13,16,19-hexaenoyloxy]-2-[(8Z,11Z,14Z,17Z)-icosa-8,11,14,17-tetraenoyloxy]propoxy](hydroxy)phosphoryl}oxy)propanoic acid	C48H74NO10P	855.505		HMDB0112872	131819997	YSEBNJSMZHNCPI-ARSCRPLLSA-N	Human Metabolome Database
6.67_450.7427m/z	Brown	<0.001	6.674	450.743			✓		2.2665	[M+2Na]2+			PD_D		(2S)-2-amino-3-({[(2R)-3-[(7Z,10Z,13Z,16Z,19Z)-docosa-7,10,13,16,19-pentaenoyloxy]-2-[(5Z,8Z,11Z,14Z,17Z)-icosa-5,8,11,14,17-pentaenoyloxy]propoxy](hydroxy)phosphoryl}oxy)propanoic acid	C48H74NO10P	855.505		HMDB0116790	131823401	DQVNZSGNBBPZBQ-KSESORJASA-N	Human Metabolome Database
6.67_450.7427m/z	Brown	<0.001	6.674	450.743			✓		2.2677	[M+2Na]2+			PD_D		(2S)-2-amino-3-({[(2R)-2-[(4Z,7Z,10Z,13Z,16Z,19Z)-docosa-4,7,10,13,16,19-hexaenoyloxy]-3-[(5Z,8Z,11Z,14Z)-icosa-5,8,11,14-tetraenoyloxy]propoxy](hydroxy)phosphoryl}oxy)propanoic acid	C48H74NO10P	855.505		HMDB0012439	52926084	KJECAXDORGQZQA-XRQJXPHHSA-N	Human Metabolome Database
6.67_450.7427m/z	Brown	<0.001	6.674	450.743			✓		2.2677	[M+2Na]2+			PD_D		(2S)-2-amino-3-({[(2R)-3-[(4Z,7Z,10Z,13Z,16Z,19Z)-docosa-4,7,10,13,16,19-hexaenoyloxy]-2-[(5Z,8Z,11Z,14Z)-icosa-5,8,11,14-tetraenoyloxy]propoxy](hydroxy)phosphoryl}oxy)propanoic acid	C48H74NO10P	855.505		HMDB0012449	52925949	KOIAYCUGSWJEHX-DQKFIKIFSA-N	Human Metabolome Database
7.03_548.2828m/z	Brown	<0.001	7.031	548.283			✓		0.3408	[M+Na]+		695	PD_A	1217866404	(2E,6E,12E)-19-(2-Amino-2-oxoethyl)-9,11-dihydroxy-8-methoxy-10,12,14-trimethyl-15-oxohenicosa-2,6,12-trienedioic acid	C27H43NO9	525.294	1217866404			IZBWUVKNXOGJSA-MNOLRWOYSA-N	HR_MSMS_NIST 2020 Pos (Part 8)
7.03_548.2828m/z	Brown	<0.001	7.031	548.283			✓		1.4465	[2M+NH4]+			PD_D	57723021	N-[2-(4-Morpholinyl)ethyl]-N'-phenylcarbamimidothioic acid	C13H19N3OS	265.125	57723021			ULYUELUHTXYHQQ-UHFFFAOYSA-N	HR_MSMS_NIST 2020 Pos (Part 7)
7.03_548.2828m/z	Brown	<0.001	7.031	548.283			✓		1.4427	[2M+NH4]+			PD_D		dimethyl({2-[(1-methyl-1H-pyrazol-5-yl)(thiophen-2-yl)methoxy]ethyl})amine	C13H19N3OS	265.125		HMDB0251366	9816767	CIJATQMMNKXTJJ-UHFFFAOYSA-N	Human Metabolome Database
7.03_548.2828m/z	Brown	<0.001	7.031	548.283			✓		0.8772	[M+H-NH3]+			PD_D		tert-butyl N-{1-[(2-{5-[(diaminomethylidene)amino]-2-[(4-nitrophenyl)amino]pentanamido}-2-oxoethyl)carbamoyl]-3-methylbutyl}carbamate	C25H40N8O7	564.302		HMDB0247808	22619402	IKXPCCLLQHNDIH-UHFFFAOYSA-N	Human Metabolome Database
7.03_548.2828m/z	Brown	<0.001	7.031	548.283			✓		0.8772	[M+H-NH3]+			PD_D		tert-butyl N-(1-{[({4-[(diaminomethylidene)amino]-1-[(4-nitrophenyl)carbamoyl]butyl}carbamoyl)methyl]carbamoyl}-3-methylbutyl)carbamate	C25H40N8O7	564.302		HMDB0251803	44134696	XYZOMPCEZFRTOR-UHFFFAOYSA-N	Human Metabolome Database
7.03_548.2828m/z	Brown	<0.001	7.031	548.283			✓		1.7763	[2M+3H2O+2H]2+			PD_D		8-{1-methyl-3-[2-oxo-2-(4-phenylpiperazin-1-yl)ethoxy]-1H-pyrazol-5-yl}-1,3-dipropyl-2,3,6,7-tetrahydro-1H-purine-2,6-dione	C27H34N8O4	534.27		HMDB0248637	135443367	BVHLYIIHYJFKSI-UHFFFAOYSA-N	Human Metabolome Database
7.03_548.2828m/z	Brown	<0.001	7.031	548.283			✓		3.2493	[2M+3H2O+2H]2+			PD_D		2-(3-{1-[3-ethoxy-3-oxo-2-(2-phenylethyl)propyl]cyclopentaneamido}-2-oxo-2,3,4,5-tetrahydro-1H-1-benzazepin-1-yl)acetic acid	C31H38N2O6	534.273		HMDB0250830	11541088	XMQODGUTLZXUGZ-UHFFFAOYSA-N	Human Metabolome Database
7.03_548.2828m/z	Brown	<0.001	7.031	548.283			✓		4.8694	[M+NH4]+			PD_D		14'-hydroxy-17'-(1-hydroxyethyl)-5',13',25'-trimethyl-2',10',16',23'-tetraoxaspiro[oxirane-2,26'-tetracyclo[22.2.1.0^{3,8}.0^{8,25}]heptacosane]-4',12',18',20'-tetraene-11',22'-dione	C29H38O9	530.252		HMDB0254743	435765	XHEPXCWCOGMKMI-UHFFFAOYSA-N	Human Metabolome Database
9.07_1614.3386n	Brown	<0.001	9.074	819.1676, 830.1575	[M+H+Na]2+, [M+2Na]2+	1614.34	✓
0.53_1495.7081n	Green	0.198	0.53	759.8523, 770.8497	[M+H+Na]2+, [M+2Na]2+	1495.71	✓
0.55_271.9489n	Green	0.116	0.555	294.9381, 310.9116	[M+Na]+, [M+K]+	271.949	✓
0.55_446.8864m/z	Green	0.34	0.555	446.886			✓		2.4086	[2M+Na]+			PD_D	348086679	2-Chloro-4-methyl-1,3-thiazole-5-sulfonamide	C4H5ClN2O2S2	211.948	348086679			DJJSIXFBKIFPGR-UHFFFAOYSA-N	HR_MSMS_NIST 2020 Pos (Part 11)
0.55_499.9032m/z	Green	0.116	0.555	499.903					1.2825	[2M+NH4]+			PD_D	1206978111	Pyridine, 2-bromo-3-(trifluoromethoxy)-	C6H3BrF3NO	240.935	1206978111			BHUNBMCBYFTPAL-UHFFFAOYSA-N	HR_MSMS_NIST 2020 Pos (Part 9)
0.55_499.9032m/z	Green	0.116	0.555	499.903					1.2825	[2M+NH4]+			PD_D	76041797	5-Bromo-3-(trifluoromethyl)-2-pyridinol	C6H3BrF3NO	240.935	76041797			OPLCXLXORZDTMX-UHFFFAOYSA-N	HR_MSMS_NIST 2020 Pos (Part 9)
0.55_532.8938m/z	Green	0.116	0.555	532.894			✓		3.1849	[2M+Na]+			PD_D	117491631	5-Bromo-2-(hydroxymethyl)-1H-isoindole-1,3(2H)-dione	C9H6BrNO3	254.953	117491631			AKPHQMBYYRWYKO-UHFFFAOYSA-N	HR_MSMS_NIST 2020 Pos (Part 6)
0.55_532.8938m/z	Green	0.116	0.555	532.894			✓		3.1849	[2M+Na]+			PD_D	37924677	2-(Benzo[d]isoxazol-3-yl)-2-bromoacetic acid	C9H6BrNO3	254.953	37924677			GOEZDVVTYIWCAJ-UHFFFAOYSA-N	HR_MSMS_NIST 2020 Pos (Part 8)
0.55_339.9362n	Green	0.116	0.555	362.9254, 378.8990	[M+Na]+, [M+K]+	339.936	✓
0.78_176.9787m/z	Green	0.135	0.782	176.979			✓		0.0114	[M+H]+			PD_D	53030414	2-(1,3,4-Thiadiazol-2-ylsulfanyl)acetic acid	C4H4N2O2S2	175.971	53030414			DZXGDEPWZLFUEA-UHFFFAOYSA-N	HR_MSMS_NIST 2020 Pos (Part 11)
0.78_176.9787m/z	Green	0.135	0.782	176.979			✓		2.8601	[M+H-NH3]+			PD_D	187230382	2-Amino-4-methyl-1,3-thiazole-5-sulfonamide	C4H7N3O2S2	192.998	187230382			KPALZDBVQINZCI-UHFFFAOYSA-N	HR_MSMS_NIST 2020 Pos (Part 9)
0.55_203.9617n	Green	0.116	0.555	226.9509, 242.9249, 430.9130	[M+Na]+, [M+K]+, [2M+Na]+	203.962	✓
0.55_736.8561m/z	Green	0.21	0.555	736.856			✓
0.53_1223.7588n	Green	0.139	0.53	623.8776, 634.8749	[M+H+Na]2+, [M+2Na]2+	1223.76	✓
1.04_156.9971m/z	Pink	0.141	1.038	156.997			✓		0.6034	[M+H-H2O]+			PD_D	DTXSID5044780	1,4-Dichloro-2,5-dimethylbenzene	C8H8Cl2	174				UTGSRNVBAFCOEU-UHFFFAOYSA-N	ToxCast
1.04_156.9971m/z	Pink	0.141	1.038	156.997			✓		0.6034	[M+H-H2O]+			PD_D	DTXSID7052284	1,2-Bis(chloromethyl)benzene	C8H8Cl2	174					ToxCast
1.04_215.9481n	Pink	0.095	1.038	180.9342, 198.9447, 233.9817	[M+H-2H2O]+, [M+H-H2O]+, [M+NH4]+	215.948	✓		0.9632	[M+H-2H2O]+, [M+H-H2O]+, [M+NH4]+			PD_D		pentacyano(nitroso)irondiuide	C5FeN6O	215.948	15078-28-1	HMDB0014470		ASPOIVQEUUCDQT-UHFFFAOYSA-N	Human Metabolome Database
1.06_234.9894m/z	Pink	0.09	1.057	234.989			✓		4.9534	[M+H]+			PD_D	30126057	Thieno[3,2-b][1]benzothiophene-2-carboxylic acid	C11H6O2S2	233.981	30126057			HJMXTNQVXZTBHZ-UHFFFAOYSA-N	HR_MSMS_NIST 2020 Pos (Part 8)
1.06_234.9894m/z	Pink	0.09	1.057	234.989			✓		2.3092	[M+NH4]+			PD_D	226386476	2-Bromo-4H,5H,6H,7H-thieno[3,2-c]pyridine	C7H8BrNS	216.956	226386476			DOZQOZIGEUPNHN-UHFFFAOYSA-N	HR_MSMS_NIST 2020 Pos (Part 11)
1.06_234.9894m/z	Pink	0.09	1.057	234.989			✓		2.56	[M+H]+			PD_D		λ²-iron(2+) ion bis(2-hydroxypropanoate)	C6H10FeO6	233.983		HMDB0303462		DKKCQDROTDCQOR-UHFFFAOYSA-L	Human Metabolome Database
1.06_234.9894m/z	Pink	0.09	1.057	234.989			✓		2.4302	[M+H-NH3]+			PD_D		4-hydroxy-8,14-dithia-11-azatricyclo[7.5.0.0^{2,7}]tetradeca-1(9),2(7),3,5-tetraen-10-one	C11H9NO2S2	251.007		HMDB0253770		DHUAGGSHTKPOHU-UHFFFAOYSA-N	Human Metabolome Database
1.06_234.9894m/z	Pink	0.09	1.057	234.989			✓		4.2819	[M+H-H2O]+			PD_D	DTXSID5044819	Lithium 3-carboxy-5-sulfobenzoate	C8H6O7S	251.992					ToxCast
1.06_256.0164m/z	Pink	0.141	1.057	256.016			✓		4.5088	[M+NH4]+			PD_D	115703225	Ethyl 5-(chlorosulfonyl)-1H-pyrazole-4-carboxylate	C6H7ClN2O4S	237.982	115703225			LEQLXEAEARQQJL-UHFFFAOYSA-N	HR_MSMS_NIST 2020 Pos (Part 7)
1.06_256.0164m/z	Pink	0.141	1.057	256.016			✓		0.6507	[M+H-NH3]+			PD_D	380656564	5-Chloro-N-(3-cyanophenyl)-2-hydroxybenzamide	C14H9ClN2O2	272.035	380656564			MGTMVZVPLYCBNP-UHFFFAOYSA-N	HR_MSMS_NIST 2020 Pos (Part 6)
1.06_256.0164m/z	Pink	0.141	1.057	256.016			✓		1.4944	[M+H-H2O]+			PD_D	52413555	8-Chloro-2-(2-furyl)-4-quinolinecarboxylic acid	C14H8ClNO3	273.019	52413555			CCGVQHQIJOPNNV-UHFFFAOYSA-N	HR_MSMS_NIST 2020 Pos (Part 8)
1.06_256.0164m/z	Pink	0.141	1.057	256.016			✓		1.4944	[M+H-H2O]+			PD_D	884849063	4-(5-Chloro-1,3-benzoxazol-2-yl)benzoic acid	C14H8ClNO3	273.019	884849063			RKFQXPZCXWRHGF-UHFFFAOYSA-N	HR_MSMS_NIST 2020 Pos (Part 6)
1.06_256.0164m/z	Pink	0.141	1.057	256.016			✓		0.3594	[M-e]+			PD_D	343604319	5-[4-(Trifluoromethyl)phenyl]thiophene-2-carbaldehyde	C12H7F3OS	256.017	343604319			HUULOHHLGLJHED-UHFFFAOYSA-N	HR_MSMS_NIST 2020 Pos (Part 11)
1.06_256.0164m/z	Pink	0.141	1.057	256.016			✓		0.0328	[M+H+Na]2+			PD_D	101463698	Flufenoxuron	C21H11ClF6N2O3	488.036	101463698			RYLHNOVXKPXDIP-UHFFFAOYSA-N	HR_MSMS_NIST 2020 Pos (Part 4)
1.06_256.0164m/z	Pink	0.141	1.057	256.016			✓		3.2837	[M+2Na-H]+			PD_D	394222992	Methyl 4,6-difluoro-1H-indole-2-carboxylate	C10H7F2NO2	211.044	394222992			OQBNNAMXCZSCFC-UHFFFAOYSA-N	HR_MSMS_NIST 2020 Pos (Part 9)
1.06_256.0164m/z	Pink	0.141	1.057	256.016			✓		1.4042	[M+H-NH3]+			PD_D	881044582	3-(2,3-Dihydro-1,4-benzodioxin-6-ylsulfonyl)propanoic acid	C11H12O6S	272.036	881044582			SYGGMOZNASWJKR-UHFFFAOYSA-N	HR_MSMS_NIST 2020 Pos (Part 8)
1.06_258.0050n	Pink	0.141	1.057	241.0017, 259.0094, 538.9987, 222.9890	[M+H-H2O]+, [M+H]+, [2M+Na]+, [M+H-2H2O]+	258.005	✓		2.4845	[M+H-H2O]+, [M+H]+, [2M+Na]+, [M+H-2H2O]+		677	PD_A	129824551	N-(4-Chloro-3-nitrobenzoyl)glycine	C9H7ClN2O5	258.004	129824551			CHUZVRRDYRHNAO-UHFFFAOYSA-N	HR_MSMS_NIST 2020 Pos (Part 6)
1.06_258.0050n	Pink	0.141	1.057	241.0017, 259.0094, 538.9987, 222.9890	[M+H-H2O]+, [M+H]+, [2M+Na]+, [M+H-2H2O]+	258.005	✓		2.2403	[M+H-H2O]+, [M+H]+, [2M+Na]+, [M+H-2H2O]+			PD_D	13249586	(2-Bromo-1-phenylvinyl)benzene	C14H11Br	258.004	13249586			QRDVTIMUEDYLOC-UHFFFAOYSA-N	HR_MSMS_NIST 2020 Pos (Part 6)
1.08_201.9953n	Pink	0.271	1.078	184.9920, 203.0023	[M+H-H2O]+, [M+H]+	201.995	✓		0.2426	[M+H-H2O]+, [M+H]+			PD_D	37885419	1-(2,4-Dichlorophenyl)-1-propanone	C9H8Cl2O	201.995	37885419			FBMTWRZQBRHOPF-UHFFFAOYSA-N	HR_MSMS_NIST 2020 Pos (Part 11)
1.06_177.0232n	Pink	0.112	1.057	177.0238, 178.0304	[M-e]+, [M+H]+	177.023	✓
1.06_223.9816n	Pink	0.125	1.057	188.9678, 206.9784, 257.0131	[M+H-2H2O]+, [M+H-H2O]+, [M+CH3OH+H]+	223.982	✓
1.06_226.0532n	Pink	0.075	1.057	191.0394, 249.0446	[M+H-2H2O]+, [M+Na]+	226.053	✓
1.06_231.9863n	Pink	0.075	1.057	232.9936, 265.0222, 231.9858	[M+H]+, [M+CH3OH+H]+, [M-e]+	231.986	✓
3.05_417.1857n	Red	0.031	3.054	418.1930, 440.1748, 400.1821	[M+H]+, [M+Na]+, [M+H-H2O]+	417.186	✓
7.47_786.3214n	Red	0.02	7.47	394.1680, 416.1501, 405.1591	[M+2H]2+, [M+2Na]2+, [M+H+Na]2+	786.321	✓
7.47_401.6500m/z	Red	0.031	7.47	401.65			✓
2.23_288.1427n	Red	0.006	2.228	271.1394, 289.1501	[M+H-H2O]+, [M+H]+	288.143	✓
3.45_489.2302m/z	Red	0.02	3.449	489.23			✓		4.7847	[M+H]+		724	PD_A	224785904	Vardenafil	C23H32N6O4S	488.221	224785904			SECKRCOLJRRGGV-UHFFFAOYSA-N	HR_MSMS_NIST 2020 Pos (Part 3)
3.45_489.2302m/z	Red	0.02	3.449	489.23			✓		1.534	[2M+3H2O+2H]2+			PD_D	0	Asp-Trp-Arg	C21H29N7O6	475.218				YODBPLSWNJMZOJ-UHFFFAOYSA-N	HR_MSMS_NIST 2020 Pos (Part 1)
3.45_489.2302m/z	Red	0.02	3.449	489.23			✓		0.2424	[2M+Na]+			PD_D	644166	N-(4-Methylphenyl)-2-naphthalenamine	C17H15N	233.12	644166			IBJHDUPUTZQCLL-UHFFFAOYSA-N	HR_MSMS_NIST 2020 Pos (Part 7)
3.45_489.2302m/z	Red	0.02	3.449	489.23			✓		0.2424	[2M+Na]+			PD_D	634435	N-(4-Methylphenyl)-1-naphthalenamine	C17H15N	233.12	634435			RWYRKFWBKGQTLU-UHFFFAOYSA-N	HR_MSMS_NIST 2020 Pos (Part 7)
3.45_489.2302m/z	Red	0.02	3.449	489.23			✓		0.4568	[M+2Na]2+			PD_D		[(2S)-3-({[(2R)-2-{[(5Z,7R,8E,10Z,13Z,15E,17S,19Z)-7,17-dihydroxydocosa-5,8,10,13,15,19-hexaenoyl]oxy}-3-[(11Z)-octadec-11-enoyloxy]propoxy](hydroxy)phosphoryl}oxy)-2-hydroxypropoxy]phosphonic acid	C46H78O15P2	932.482		HMDB0272672		YFQWLQKFNDJZDF-YSNLJCBMSA-N	Human Metabolome Database
3.45_489.2302m/z	Red	0.02	3.449	489.23			✓		0.4568	[M+2Na]2+			PD_D		[(2S)-3-({[(2R)-3-{[(5Z,7S,8E,10Z,13Z,15E,17R,19Z)-7,17-dihydroxydocosa-5,8,10,13,15,19-hexaenoyl]oxy}-2-[(11Z)-octadec-11-enoyloxy]propoxy](hydroxy)phosphoryl}oxy)-2-hydroxypropoxy]phosphonic acid	C46H78O15P2	932.482		HMDB0272673		PPQCZMSYXGFMBG-ZPBAPIQDSA-N	Human Metabolome Database
3.45_489.2302m/z	Red	0.02	3.449	489.23			✓		0.4568	[M+2Na]2+			PD_D		[(2S)-3-({[(2R)-2-{[(4Z,7Z,10R,11E,13Z,15E,17S,19Z)-10,17-dihydroxydocosa-4,7,11,13,15,19-hexaenoyl]oxy}-3-[(11Z)-octadec-11-enoyloxy]propoxy](hydroxy)phosphoryl}oxy)-2-hydroxypropoxy]phosphonic acid	C46H78O15P2	932.482		HMDB0272688		AFLFLXYVLVCVHR-LTCLIZOXSA-N	Human Metabolome Database
3.45_489.2302m/z	Red	0.02	3.449	489.23			✓		0.4568	[M+2Na]2+			PD_D		[(2S)-3-({[(2R)-3-{[(4Z,7Z,10S,11E,13Z,15E,17R,19Z)-10,17-dihydroxydocosa-4,7,11,13,15,19-hexaenoyl]oxy}-2-[(11Z)-octadec-11-enoyloxy]propoxy](hydroxy)phosphoryl}oxy)-2-hydroxypropoxy]phosphonic acid	C46H78O15P2	932.482		HMDB0272689		XQBLKKXWFMOWTP-HLTUOHIQSA-N	Human Metabolome Database
3.45_489.2302m/z	Red	0.02	3.449	489.23			✓		0.4568	[M+2Na]2+			PD_D		[(2S)-3-({[(2R)-2-{[(5Z,7R,8E,10Z,13Z,15E,17S,19Z)-7,17-dihydroxydocosa-5,8,10,13,15,19-hexaenoyl]oxy}-3-[(9Z)-octadec-9-enoyloxy]propoxy](hydroxy)phosphoryl}oxy)-2-hydroxypropoxy]phosphonic acid	C46H78O15P2	932.482		HMDB0272775		DIDVAVMBGAUYPL-HESKRCKFSA-N	Human Metabolome Database
3.45_489.2302m/z	Red	0.02	3.449	489.23			✓		0.4568	[M+2Na]2+			PD_D		[(2S)-3-({[(2R)-3-{[(5Z,7S,8E,10Z,13Z,15E,17R,19Z)-7,17-dihydroxydocosa-5,8,10,13,15,19-hexaenoyl]oxy}-2-[(9Z)-octadec-9-enoyloxy]propoxy](hydroxy)phosphoryl}oxy)-2-hydroxypropoxy]phosphonic acid	C46H78O15P2	932.482		HMDB0272776		NPCXWQAVUKCLNJ-REGDMACWSA-N	Human Metabolome Database
3.45_489.2302m/z	Red	0.02	3.449	489.23			✓		0.4568	[M+2Na]2+			PD_D		[(2S)-3-({[(2R)-2-{[(4Z,7Z,10R,11E,13Z,15E,17S,19Z)-10,17-dihydroxydocosa-4,7,11,13,15,19-hexaenoyl]oxy}-3-[(9Z)-octadec-9-enoyloxy]propoxy](hydroxy)phosphoryl}oxy)-2-hydroxypropoxy]phosphonic acid	C46H78O15P2	932.482		HMDB0272791		DXPPSABMCAXNOQ-MLWZHHJCSA-N	Human Metabolome Database
3.45_489.2302m/z	Red	0.02	3.449	489.23			✓		0.4568	[M+2Na]2+			PD_D		[(2S)-3-({[(2R)-3-{[(4Z,7Z,10S,11E,13Z,15E,17R,19Z)-10,17-dihydroxydocosa-4,7,11,13,15,19-hexaenoyl]oxy}-2-[(9Z)-octadec-9-enoyloxy]propoxy](hydroxy)phosphoryl}oxy)-2-hydroxypropoxy]phosphonic acid	C46H78O15P2	932.482		HMDB0272792		FAUGGWLXURXAPR-PBIFWIBUSA-N	Human Metabolome Database
3.45_489.2302m/z	Red	0.02	3.449	489.23			✓		0.4568	[M+2Na]2+			PD_D		[(2S)-2-hydroxy-3-({hydroxy[(2R)-2-{[(5Z)-7-[(1S,5R)-5-[(1E,3S)-3-hydroxyoct-1-en-1-yl]-4-oxocyclopent-2-en-1-yl]hept-5-enoyl]oxy}-3-[(11Z,14Z)-icosa-11,14-dienoyloxy]propoxy]phosphoryl}oxy)propoxy]phosphonic acid	C46H78O15P2	932.482		HMDB0273363		COTILUDWWZKMJF-KZTDYQMPSA-N	Human Metabolome Database
3.45_489.2302m/z	Red	0.02	3.449	489.23			✓		0.4568	[M+2Na]2+			PD_D		[(2S)-2-hydroxy-3-({hydroxy[(2R)-3-{[(5Z)-7-[(1S,5R)-5-[(1E,3S)-3-hydroxyoct-1-en-1-yl]-4-oxocyclopent-2-en-1-yl]hept-5-enoyl]oxy}-2-[(11Z,14Z)-icosa-11,14-dienoyloxy]propoxy]phosphoryl}oxy)propoxy]phosphonic acid	C46H78O15P2	932.482		HMDB0273364		UYKKBUPUQAAZKZ-KZTDYQMPSA-N	Human Metabolome Database
3.45_489.2302m/z	Red	0.02	3.449	489.23			✓		0.4568	[M+2Na]2+			PD_D		[(2S)-3-({[(2R)-2-{[(5R,6Z,8E,10E,12S,14Z)-5,12-dihydroxyicosa-6,8,10,14-tetraenoyl]oxy}-3-[(5Z,8Z,11Z)-icosa-5,8,11-trienoyloxy]propoxy](hydroxy)phosphoryl}oxy)-2-hydroxypropoxy]phosphonic acid	C46H78O15P2	932.482		HMDB0273471		BXHIGRCDLVYHKK-DAZXGKHMSA-N	Human Metabolome Database
3.45_489.2302m/z	Red	0.02	3.449	489.23			✓		0.4568	[M+2Na]2+			PD_D		[(2S)-3-({[(2R)-3-{[(5S,6Z,8E,10E,12R,14Z)-5,12-dihydroxyicosa-6,8,10,14-tetraenoyl]oxy}-2-[(5Z,8Z,11Z)-icosa-5,8,11-trienoyloxy]propoxy](hydroxy)phosphoryl}oxy)-2-hydroxypropoxy]phosphonic acid	C46H78O15P2	932.482		HMDB0273472		FMSIZPAJKYIWAC-IFMOLLCESA-N	Human Metabolome Database
7.47_386.1796m/z	Red	0.039	7.47	386.18			✓		3.8228	[M+CH3OH+H]+			PD_D	1235300238	4-[2-[(2-Ethyl-2,3-dihydroxybutanoyl)oxymethyl]anilino]-4-oxobutanoic acid	C17H23NO7	353.147	1235300238			VDRDRMCAECTSGB-UHFFFAOYSA-N	HR_MSMS_NIST 2020 Pos (Part 7)
7.47_386.1796m/z	Red	0.039	7.47	386.18			✓		2.868	[M+H-2H2O]+			PD_D	76343936	Latrunculin A	C22H31NO5S	421.192	76343936			DDVBPZROPPMBLW-BFBNQHQWSA-N	HR_MSMS_NIST 2020 Pos (Part 1)
7.47_386.1796m/z	Red	0.039	7.47	386.18			✓		4.9835	[M+H-2H2O]+			PD_D	939055182	5-Fluoro-2-indolyl deschlorohalopemide	C23H24FN5O2	421.191	939055182			LHABRXRGDLASIH-UHFFFAOYSA-N	HR_MSMS_NIST 2020 Pos (Part 2)
7.47_386.1796m/z	Red	0.039	7.47	386.18			✓		3.5774	[2M+NH4]+			PD_D	778649186	3-Furancarboxylic acid, tetrahydro-4-methylene-5-oxo-2-propyl-, (2R,3S)-rel-	C9H12O4	184.074	778649186			SRQUTZJZABSZRQ-NKWVEPMBSA-N	HR_MSMS_NIST 2020 Pos (Part 4)
7.47_386.1796m/z	Red	0.039	7.47	386.18			✓		3.5774	[2M+NH4]+			PD_D	76375627	Asperlactone	C9H12O4	184.074	76375627			VMLNPJDEXLLCQG-DGCAKLBHSA-N	HR_MSMS_NIST 2020 Pos (Part 2)
7.47_386.1796m/z	Red	0.039	7.47	386.18			✓		1.2656	[2M+3H2O+2H]2+			PD_D	1083198597	6-[Hydroxy(phenyl)methyl]-1-[2-(3-methylbutanoylamino)ethyl]-4-oxopyridine-3-carboxylic acid	C20H24N2O5	372.168	1083198597			YTPQOAKWPUOEEC-UHFFFAOYSA-N	HR_MSMS_NIST 2020 Pos (Part 8)
7.47_386.1796m/z	Red	0.039	7.47	386.18			✓		1.917	[M+H-NH3]+, [M+H-H2O]+			PD_D	0	Asn-Asn-Arg	C14H26N8O6	402.197				HAJWYALLJIATCX-UHFFFAOYSA-N	HR_MSMS_NIST 2020 Pos (Part 1)
7.47_386.1796m/z	Red	0.039	7.47	386.18			✓		3.5774	[2M+NH4]+			PD_D	642717	3,4,5-Trimethoxyphenol	C9H12O4	184.074	642717			VTCDZPUMZAZMSB-UHFFFAOYSA-N	HR_MSMS_NIST 2020 Pos (Part 5)
7.47_386.1796m/z	Red	0.039	7.47	386.18			✓		1.2656	[2M+3H2O+2H]2+			PD_D	36141829	N-[4-(2-{2-[4-(Acetylamino)phenoxy]ethoxy}ethoxy)phenyl]acetamide	C20H24N2O5	372.168	36141829			JNEZCZPNQCQCFK-UHFFFAOYSA-N	HR_MSMS_NIST 2020 Pos (Part 6)
7.47_386.1796m/z	Red	0.039	7.47	386.18			✓		3.5774	[2M+NH4]+			PD_D	534827	Vanylglycol	C9H12O4	184.074	534827			FBWPWWWZWKPJFL-UHFFFAOYSA-N	HR_MSMS_NIST 2020 Pos (Part 5)
7.47_387.1731m/z	Red	0.029	7.47	387.173			✓		2.7914	[M+K]+			PD_D	153559490	Bexarotene	C24H28O2	348.209	153559490			NAVMQTYZDKMPEU-UHFFFAOYSA-N	HR_MSMS_NIST 2020 Pos (Part 2)
7.47_387.1731m/z	Red	0.029	7.47	387.173			✓		1.8809	[2M+Na]+			PD_D	4342034	Dacarbazine	C6H10N6O	182.092	4342034			FDKXTQMXEQVLRF-ZHACJKMWSA-N	HR_MSMS_NIST 2020 Pos (Part 2)
7.47_387.1731m/z	Red	0.029	7.47	387.173			✓		2.3757	[M+H-2H2O]+			PD_D	38561363	5-Chloro-2,4-dihydroxy-3-[(E)-4-hydroxy-3-methyl-5-(1,2,6-trimethyl-3-oxocyclohexyl)pent-2-enyl]-6-methylbenzaldehyde	C23H31ClO5	422.186	38561363			XFTFIFNAWKMLKL-WUXMJOGZSA-N	HR_MSMS_NIST 2020 Pos (Part 6)
7.47_387.1731m/z	Red	0.029	7.47	387.173			✓		1.6858	[M+CH3OH+H]+			PD_D	296797687	N-(3-Hydroxypropyl)-2-[1-methyl-3-(phenylsulfanyl)-1H-indol-2-yl]acetamide	C20H22N2O2S	354.14	296797687			BKQJCIHPDMRRPY-UHFFFAOYSA-N	HR_MSMS_NIST 2020 Pos (Part 7)
7.47_387.1731m/z	Red	0.029	7.47	387.173			✓		1.0228	[M+2Na-H]+			PD_D	0	Pro-Ala-Arg	C14H26N6O4	342.202				VXCHGLYSIOOZIS-UHFFFAOYSA-N	HR_MSMS_NIST 2020 Pos (Part 1)
7.47_387.1731m/z	Red	0.029	7.47	387.173			✓		2.3876	[M+H-H2O]+			PD_D	302227	Chlormadinone acetate	C23H29ClO4	404.175	302227			QMBJSIBWORFWQT-DFXBJWIESA-N	HR_MSMS_NIST 2020 Pos (Part 2)
7.47_387.1731m/z	Red	0.029	7.47	387.173			✓		2.3876	[M+H-H2O]+			PD_D	26166392	Ascochlorin	C23H29ClO4	404.175	26166392			SETVRSKZJJWOPA-FLDGXQSCSA-N	HR_MSMS_NIST 2020 Pos (Part 9)
7.47_749.3829m/z	Red	0.02	7.47	749.383			✓		1.0596	[2M+H]+			PD_D		3-[3'-(adamantan-1-yl)-4'-hydroxy-[1,1'-biphenyl]-4-yl]prop-2-enoic acid	C25H26O3	374.188		HMDB0248001	74332314	QAWBIEIZDDIEMW-UHFFFAOYSA-N	Human Metabolome Database
7.47_749.3829m/z	Red	0.02	7.47	749.383			✓		2.8318	[2M+Na]+			PD_D	1801552033	L-Valine, N-[[1-(5-fluoropentyl)-1H-indazol-3-yl]carbonyl]-, methyl ester	C19H26FN3O3	363.196	1801552033			SAFXSUZMRLTBMM-MRXNPFEDSA-N	HR_MSMS_NIST 2020 Pos (Part 2)
7.47_749.3829m/z	Red	0.02	7.47	749.383			✓		2.8318	[2M+Na]+			PD_D		methyl 2-{[1-(5-fluoropentyl)-1H-indazol-3-yl]formamido}-3-methylbutanoate	C19H26FN3O3	363.196		HMDB0247022	102333975	SAFXSUZMRLTBMM-UHFFFAOYSA-N	Human Metabolome Database
7.47_749.3829m/z	Red	0.02	7.47	749.383			✓		3.5027	[M+H-NH3]+			PD_D		pentyl 2-[4-({4-[({4-[({4-[(4-{[(pentyloxy)carbonyl]amino}phenyl)methyl]phenyl}carbamoyl)oxy]butoxy}carbonyl)amino]phenyl}methyl)phenyl]acetate	C45H55N3O8	765.399		HMDB0249225	3085227	CWEFIMQKSZFZNY-UHFFFAOYSA-N	Human Metabolome Database
7.47_749.3829m/z	Red	0.02	7.47	749.383			✓		3.6305	[M+H]+			PD_D		2-[(6-{[4,5-bis(2-hydroxypropoxy)-2-[(2-hydroxypropoxy)methyl]-6-methoxyoxan-3-yl]oxy}-4,5-dimethoxy-2-(methoxymethyl)oxan-3-yl)oxy]-6-(hydroxymethyl)-5-methoxyoxane-3,4-diol	C32H60O19	748.373		HMDB0256007	24832095	VUKAUDKDFVSVFT-UHFFFAOYSA-N	Human Metabolome Database
7.47_770.3546n	Red	0.02	7.47	386.1846, 771.3653, 408.1675, 397.1762	[M+2H]2+, [M+H]+, [M+2Na]2+, [M+H+Na]2+	770.355	✓		0.7347	[M+2H]2+, [M+H]+, [M+2Na]2+, [M+H+Na]2+			PD_D		2-amino-N-(1-{[1-({1-[(1-carbamoyl-2-phenylethyl)carbamoyl]-2-(1H-indol-3-yl)ethyl}carbamoyl)ethyl]carbamoyl}-2-(1H-indol-3-yl)ethyl)-3-(4-hydroxyphenyl)propanamide	C43H46N8O6	770.354		HMDB0259311	3348730	JFMKMZZAVDKJAH-UHFFFAOYSA-N	Human Metabolome Database
7.47_802.3351n	Red	0.02	7.47	413.1658, 424.1569	[M+H+Na]2+, [M+2Na]2+	802.335	✓
15.22_948.6584n	Turquoise	0.749	15.224	497.3184, 486.3273, 475.3363	[M+2Na]2+, [M+H+Na]2+, [M+2H]2+	948.658	✓
14.33_686.4798n	Turquoise	0.749	14.327	366.2291, 709.4712, 687.4888	[M+2Na]2+, [M+Na]+, [M+H]+	686.48	✓
14.62_920.6274n	Turquoise	0.749	14.616	472.3119, 483.3029, 461.3208	[M+H+Na]2+, [M+2Na]2+, [M+2H]2+	920.627	✓
14.72_656.4711n	Turquoise	0.749	14.72	657.4784, 679.4605, 674.5048	[M+H]+, [M+Na]+, [M+NH4]+	656.471	✓
14.33_598.4291n	Turquoise	0.749	14.327	599.4362, 616.4629, 621.4185	[M+H]+, [M+NH4]+, [M+Na]+	598.429	✓		0.1955	[M+H]+, [M+NH4]+, [M+Na]+		786	PD_A	50974782	Decapropylene glycol	C30H62O11	598.429	50974782			MCVKSYYBBHNAFN-UHFFFAOYSA-N	HR_MSMS_NIST 2020 Pos (Part 1)
15.00_802.5638n	Turquoise	0.749	15.001	424.2711, 820.5989, 825.5552, 803.5725, 413.2800, 402.2890	[M+2Na]2+, [M+NH4]+, [M+Na]+, [M+H]+, [M+H+Na]2+, [M+2H]2+	802.564	✓
14.67_744.5217n	Turquoise	0.749	14.667	384.2591, 395.2501, 745.5310, 762.5572, 767.5131, 373.2680	[M+H+Na]2+, [M+2Na]2+, [M+H]+, [M+NH4]+, [M+Na]+, [M+2H]2+	744.522	✓
14.35_554.4025n	Turquoise	0.749	14.354	555.4098, 572.4365, 577.3920	[M+H]+, [M+NH4]+, [M+Na]+	554.403	✓
15.25_904.6316n	Turquoise	0.749	15.248	475.3050, 927.6225, 464.3140	[M+2Na]2+, [M+Na]+, [M+H+Na]2+	904.632	✓
14.33_642.4555n	Turquoise	0.749	14.327	660.4893, 665.4450, 643.4627	[M+NH4]+, [M+Na]+, [M+H]+	642.456	✓
16.63_492.3793n	Yellow	<0.001	16.635	493.3865, 515.3699	[M+H]+, [M+Na]+	492.379	✓
16.31_487.3386m/z	Yellow	<0.001	16.312	487.339			✓		1.6647	[M+Na]+			PD_D		(1S,2R,5R,7R,9R,10R,11S,14R,15R,16S)-5,9,16-trihydroxy-2,15-dimethyl-14-[(2R)-6-methylheptan-2-yl]tetracyclo[8.7.0.0²,⁷.0¹¹,¹⁵]heptadecane-7-carboxylic acid	C28H48O5	464.35	863-39-8	HMDB0002163	122166	JIFNDZCDNLFAKC-YAODFNMUSA-N	Human Metabolome Database
16.31_487.3386m/z	Yellow	<0.001	16.312	487.339			✓		1.6647	[M+Na]+			PD_D		15-(3,4-dihydroxy-5,6-dimethylheptan-2-yl)-5-hydroxy-2,16-dimethyl-9-oxatetracyclo[9.7.0.0²,⁷.0¹²,¹⁶]octadecan-8-one	C28H48O5	464.35	144071-55-6	HMDB0041135	14153905	LLFIMDUWAVPJEJ-UHFFFAOYSA-N	Human Metabolome Database
16.31_487.3386m/z	Yellow	<0.001	16.312	487.339			✓		1.6647	[M+Na]+			PD_D		(1S,2R,4R,5S,7S,10S,11S,14R,15S)-14-[(2S,3R,4R,5R)-3,4-dihydroxy-5,6-dimethylheptan-2-yl]-4,5-dihydroxy-2,15-dimethyltetracyclo[8.7.0.0²,⁷.0¹¹,¹⁵]heptadecan-8-one	C28H48O5	464.35	80736-41-0	HMDB0301789	11812633	VYUIKSFYFRVQLF-QONPFPPSSA-N	Human Metabolome Database
16.31_487.3386m/z	Yellow	<0.001	16.312	487.339			✓		1.6647	[M+Na]+			PD_D		(1S,2R,4R,5R,7S,10S,11S,14R,15S)-14-[(2S,3R,4R,5R)-3,4-dihydroxy-5,6-dimethylheptan-2-yl]-4,5-dihydroxy-2,15-dimethyltetracyclo[8.7.0.0²,⁷.0¹¹,¹⁵]heptadecan-8-one	C28H48O5	464.35	121468-16-4	HMDB0301790	10961603	VYUIKSFYFRVQLF-ZTLCDWFCSA-N	Human Metabolome Database
16.31_487.3386m/z	Yellow	<0.001	16.312	487.339			✓		1.6647	[M+Na]+			PD_D		(2R,5R,16S)-15-[(2S,3R,4R,5S)-3,4-dihydroxy-5,6-dimethylheptan-2-yl]-5-hydroxy-2,16-dimethyl-9-oxatetracyclo[9.7.0.0^{2,7}.0^{12,16}]octadecan-8-one	C28H48O5	464.35		HMDB0303382	46173985	LLFIMDUWAVPJEJ-IPLAFFEMSA-N	Human Metabolome Database
16.31_487.3386m/z	Yellow	<0.001	16.312	487.339			✓		3.5649	[M+2Na-H]+			PD_D		(2S)-1-hydroxy-3-(octanoyloxy)propan-2-yl pentadecanoate	C26H50O5	442.366		HMDB0092917	131802090	PHERGCZDWYMUOF-DEOSSOPVSA-N	Human Metabolome Database
16.31_487.3386m/z	Yellow	<0.001	16.312	487.339			✓		3.5649	[M+2Na-H]+			PD_D		(2R)-2-hydroxy-3-(octanoyloxy)propyl pentadecanoate	C26H50O5	442.366		HMDB0092918	131799748	XJUDIJRLWFCAOV-XMMPIXPASA-N	Human Metabolome Database
16.31_487.3386m/z	Yellow	<0.001	16.312	487.339			✓		3.5649	[M+2Na-H]+			PD_D		(2S)-1-hydroxy-3-(octanoyloxy)propan-2-yl 13-methyltetradecanoate	C26H50O5	442.366		HMDB0092919	131802091	AVIVNFATIIEVKI-DEOSSOPVSA-N	Human Metabolome Database
16.31_487.3386m/z	Yellow	<0.001	16.312	487.339			✓		3.5649	[M+2Na-H]+			PD_D		(2R)-2-hydroxy-3-(octanoyloxy)propyl 13-methyltetradecanoate	C26H50O5	442.366		HMDB0092920	131799750	PAQPZJZATKSCQC-XMMPIXPASA-N	Human Metabolome Database
16.31_487.3386m/z	Yellow	<0.001	16.312	487.339			✓		3.5649	[M+2Na-H]+			PD_D		(2S)-1-hydroxy-3-(octanoyloxy)propan-2-yl 12-methyltetradecanoate	C26H50O5	442.366		HMDB0092921	131802092	SUFHSDJUHDNGCN-CGAIIQECSA-N	Human Metabolome Database
16.31_487.3386m/z	Yellow	<0.001	16.312	487.339			✓		3.5649	[M+2Na-H]+			PD_D		(2R)-2-hydroxy-3-(octanoyloxy)propyl 12-methyltetradecanoate	C26H50O5	442.366		HMDB0092922	131799752	XZIPJPWRLDKCHE-XMMISQBUSA-N	Human Metabolome Database
16.31_487.3386m/z	Yellow	<0.001	16.312	487.339			✓		3.5649	[M+2Na-H]+			PD_D		(2S)-1-(decanoyloxy)-3-hydroxypropan-2-yl tridecanoate	C26H50O5	442.366		HMDB0092967	53495074	FGCSDNFULCDQPV-DEOSSOPVSA-N	Human Metabolome Database
16.31_487.3386m/z	Yellow	<0.001	16.312	487.339			✓		3.5649	[M+2Na-H]+			PD_D		(2R)-3-(decanoyloxy)-2-hydroxypropyl tridecanoate	C26H50O5	442.366		HMDB0092968	131799469	DXTZZJUXDAQHER-XMMPIXPASA-N	Human Metabolome Database
16.31_487.3386m/z	Yellow	<0.001	16.312	487.339			✓		3.5649	[M+2Na-H]+			PD_D		(2S)-1-(decanoyloxy)-3-hydroxypropan-2-yl 11-methyldodecanoate	C26H50O5	442.366		HMDB0092969	131802112	XDVFEQSNIMDNPM-DEOSSOPVSA-N	Human Metabolome Database
16.31_487.3386m/z	Yellow	<0.001	16.312	487.339			✓		3.5649	[M+2Na-H]+			PD_D		(2R)-3-(decanoyloxy)-2-hydroxypropyl 11-methyldodecanoate	C26H50O5	442.366		HMDB0092970	131799471	IDPLYVNFZCMAHM-XMMPIXPASA-N	Human Metabolome Database
16.31_487.3386m/z	Yellow	<0.001	16.312	487.339			✓		3.5649	[M+2Na-H]+			PD_D		(2S)-1-(decanoyloxy)-3-hydroxypropan-2-yl 10-methyldodecanoate	C26H50O5	442.366		HMDB0092971	131802113	AMRSBVODZRRKES-CGAIIQECSA-N	Human Metabolome Database
16.31_487.3386m/z	Yellow	<0.001	16.312	487.339			✓		3.5649	[M+2Na-H]+			PD_D		(2R)-3-(decanoyloxy)-2-hydroxypropyl 10-methyldodecanoate	C26H50O5	442.366		HMDB0092972	131799473	SJNOWYLXHCVWHY-XMMISQBUSA-N	Human Metabolome Database
16.31_487.3386m/z	Yellow	<0.001	16.312	487.339			✓		3.5649	[M+2Na-H]+			PD_D		(2S)-2-(decanoyloxy)-3-hydroxypropyl tridecanoate	C26H50O5	442.366		HMDB0093145	131802189	FLBDPRSVDHIORY-DEOSSOPVSA-N	Human Metabolome Database
16.31_487.3386m/z	Yellow	<0.001	16.312	487.339			✓		3.5649	[M+2Na-H]+			PD_D		(2S)-3-(decanoyloxy)-2-hydroxypropyl tridecanoate	C26H50O5	442.366		HMDB0093146	131799295	DXTZZJUXDAQHER-DEOSSOPVSA-N	Human Metabolome Database
16.31_487.3386m/z	Yellow	<0.001	16.312	487.339			✓		3.5649	[M+2Na-H]+			PD_D		(2S)-2-(decanoyloxy)-3-hydroxypropyl 11-methyldodecanoate	C26H50O5	442.366		HMDB0093147	131802190	YUDLLPUFKJGYRT-DEOSSOPVSA-N	Human Metabolome Database
16.31_487.3386m/z	Yellow	<0.001	16.312	487.339			✓		3.5649	[M+2Na-H]+			PD_D		(2S)-3-(decanoyloxy)-2-hydroxypropyl 11-methyldodecanoate	C26H50O5	442.366		HMDB0093148	131799297	IDPLYVNFZCMAHM-DEOSSOPVSA-N	Human Metabolome Database
16.31_487.3386m/z	Yellow	<0.001	16.312	487.339			✓		3.5649	[M+2Na-H]+			PD_D		(2S)-2-(decanoyloxy)-3-hydroxypropyl 10-methyldodecanoate	C26H50O5	442.366		HMDB0093149	131802191	MEKJHYMTMIEZRD-CGAIIQECSA-N	Human Metabolome Database
16.31_487.3386m/z	Yellow	<0.001	16.312	487.339			✓		3.5649	[M+2Na-H]+			PD_D		(2S)-3-(decanoyloxy)-2-hydroxypropyl 10-methyldodecanoate	C26H50O5	442.366		HMDB0093150	131799299	SJNOWYLXHCVWHY-CGAIIQECSA-N	Human Metabolome Database
16.31_487.3386m/z	Yellow	<0.001	16.312	487.339			✓		3.5649	[M+2Na-H]+			PD_D		(2S)-3-hydroxy-2-(octanoyloxy)propyl pentadecanoate	C26H50O5	442.366		HMDB0093427	131802317	WJDHKDCFZWCXJC-DEOSSOPVSA-N	Human Metabolome Database
16.31_487.3386m/z	Yellow	<0.001	16.312	487.339			✓		3.5649	[M+2Na-H]+			PD_D		(2S)-2-hydroxy-3-(octanoyloxy)propyl pentadecanoate	C26H50O5	442.366		HMDB0093428	131799250	XJUDIJRLWFCAOV-DEOSSOPVSA-N	Human Metabolome Database
16.31_487.3386m/z	Yellow	<0.001	16.312	487.339			✓		3.5649	[M+2Na-H]+			PD_D		(2S)-3-hydroxy-2-(octanoyloxy)propyl 13-methyltetradecanoate	C26H50O5	442.366		HMDB0093429	131802318	AZYNTRSTHWTCTQ-DEOSSOPVSA-N	Human Metabolome Database
16.31_487.3386m/z	Yellow	<0.001	16.312	487.339			✓		3.5649	[M+2Na-H]+			PD_D		(2S)-2-hydroxy-3-(octanoyloxy)propyl 13-methyltetradecanoate	C26H50O5	442.366		HMDB0093430	131799252	PAQPZJZATKSCQC-DEOSSOPVSA-N	Human Metabolome Database
16.31_487.3386m/z	Yellow	<0.001	16.312	487.339			✓		3.5649	[M+2Na-H]+			PD_D		(2S)-3-hydroxy-2-(octanoyloxy)propyl 12-methyltetradecanoate	C26H50O5	442.366		HMDB0093431	131802319	LWMXAAUDUNHQJY-CGAIIQECSA-N	Human Metabolome Database
16.31_487.3386m/z	Yellow	<0.001	16.312	487.339			✓		3.5649	[M+2Na-H]+			PD_D		(2S)-2-hydroxy-3-(octanoyloxy)propyl 12-methyltetradecanoate	C26H50O5	442.366		HMDB0093432	131799254	XZIPJPWRLDKCHE-CGAIIQECSA-N	Human Metabolome Database
16.31_487.3386m/z	Yellow	<0.001	16.312	487.339			✓		4.5294	[M+H+Na]2+			PD_D		(2-{[13-(3,4-dimethyl-5-pentylfuran-2-yl)tridecanoyl]oxy}-3-{[11-(3,4-dimethyl-5-pentylfuran-2-yl)undecanoyl]oxy}propoxy)[2-(trimethylazaniumyl)ethoxy]phosphinic acid	C54H97NO10P	950.685		HMDB0061401		SGOQUQDMDJKZFJ-UHFFFAOYSA-O	Human Metabolome Database
16.31_487.3386m/z	Yellow	<0.001	16.312	487.339			✓		4.5294	[M+H+Na]2+			PD_D		(3-{[13-(3,4-dimethyl-5-pentylfuran-2-yl)tridecanoyl]oxy}-2-{[11-(3,4-dimethyl-5-pentylfuran-2-yl)undecanoyl]oxy}propoxy)[2-(trimethylazaniumyl)ethoxy]phosphinic acid	C54H97NO10P	950.685		HMDB0061409		WSTUVUFXDUWRHJ-UHFFFAOYSA-O	Human Metabolome Database
16.31_487.3386m/z	Yellow	<0.001	16.312	487.339			✓		4.5294	[M+H+Na]2+			PD_D		[2,3-bis({[13-(3-methyl-5-pentylfuran-2-yl)tridecanoyl]oxy})propoxy][2-(trimethylazaniumyl)ethoxy]phosphinic acid	C54H97NO10P	950.685		HMDB0061460		HYMKRGXOUXAQPP-UHFFFAOYSA-O	Human Metabolome Database
16.36_422.3383n	Yellow	<0.001	16.364	405.3350, 423.3450, 445.3283	[M+H-H2O]+, [M+H]+, [M+Na]+	422.338	✓		3.206	[M+H-H2O]+, [M+H]+, [M+Na]+			PD_D	DTXSID8047395	Diisononyl cyclohexane-1,2-dicarboxylate	C26H46O4-2	422.34	166412-78-8			OLAQBFHDYFMSAJ-UHFFFAOYSA-L	ToxCast
16.44_489.3542m/z	Yellow	<0.001	16.44	489.354			✓		1.6889	[M+NH4]+			PD_D		3-[(9,12,13-trihydroxyoctadeca-10,15-dienoyl)oxy]-4-(trimethylazaniumyl)butanoate	C25H45NO7	471.32		HMDB0241542		PFTDQTZNQJNVRJ-UHFFFAOYSA-N	Human Metabolome Database
16.44_489.3542m/z	Yellow	<0.001	16.44	489.354			✓		1.7711	[M+Na]+			PD_D		14-(3,4-dihydroxy-5,6-dimethylheptan-2-yl)-2,15-dimethyltetracyclo[8.7.0.0²,⁷.0¹¹,¹⁵]heptadecane-4,5,8-triol	C28H50O5	466.366		HMDB0304235	73197911	CVXIEYXJQSRIAC-UHFFFAOYSA-N	Human Metabolome Database
16.46_518.3959n	Yellow	<0.001	16.463	519.4032, 541.3855, 501.3931	[M+H]+, [M+Na]+, [M+H-H2O]+	518.396	✓		2.3688	[M+H]+, [M+Na]+, [M+H-H2O]+			PD_D		9-ethoxy-2,6,6,11,15-pentamethyl-14-(5,6,7-trihydroxy-6-methylheptan-2-yl)tetracyclo[8.7.0.0²,⁷.0¹¹,¹⁵]heptadec-1(10)-en-5-one	C32H54O5	518.397	114567-44-1	HMDB0037781	15602259	NBPAZLNDCXUMSM-UHFFFAOYSA-N	Human Metabolome Database
16.74_426.3696n	Yellow	<0.001	16.74	449.3603, 391.3557	[M+Na]+, [M+H-2H2O]+	426.37	✓		3.1076	[M+Na]+, [M+H-2H2O]+		770	PD_A	122623	2-Ethylhexyl sebacate	C26H50O4	426.371	122623			VJHINFRRDQUWOJ-UHFFFAOYSA-N	HR_MSMS_NIST 2020 Pos (Part 1)
16.74_426.3696n	Yellow	<0.001	16.74	391.3557, 449.3603	[M+H-2H2O]+, [M+Na]+	426.37	✓		3.1076	[M+H-2H2O]+, [M+Na]+			PD_D		1,10-dioctyl decanedioate	C26H50O4	426.371		HMDB0251115	75516	MIMDHDXOBDPUQW-UHFFFAOYSA-N	Human Metabolome Database
16.74_426.3696n	Yellow	<0.001	16.74	391.3557, 449.3603	[M+H-2H2O]+, [M+Na]+	426.37	✓		3.1076	[M+H-2H2O]+, [M+Na]+			PD_D		2-hydroxy-3-(3-methylbutoxy)propyl octadec-2-enoate	C26H50O4	426.371		HMDB0302897	85808201	HLPZZZJXJPXFIM-UHFFFAOYSA-N	Human Metabolome Database
16.74_426.3696n	Yellow	<0.001	16.74	391.3557, 449.3603	[M+H-2H2O]+, [M+Na]+	426.37	✓		3.1076	[M+H-2H2O]+, [M+Na]+			PD_D	DTXSID1027924	Diisodecyl hexanedioate	C26H50O4	426.371	27178-16-1			YKGYQYOQRGPFTO-UHFFFAOYSA-N	ToxCast
16.74_426.3696n	Yellow	<0.001	16.74	391.3557, 449.3603	[M+H-2H2O]+, [M+Na]+	426.37	✓		3.1076	[M+H-2H2O]+, [M+Na]+			PD_D	DTXSID7025055	Bis(2-ethylhexyl) decanedioate	C26H50O4	426.371				VJHINFRRDQUWOJ-UHFFFAOYSA-N	ToxCast
16.74_426.3696n	Yellow	<0.001	16.74	391.3557, 449.3603	[M+H-2H2O]+, [M+Na]+	426.37	✓		3.1076	[M+H-2H2O]+, [M+Na]+			PD_D	DTXSID0047537	Dioctyl succinate	C26H50O4	426.371					ToxCast
16.76_543.4013m/z	Yellow	<0.001	16.764	543.401			✓		3.3204	[M+2Na-H]+			PD_D		(2S)-1-hydroxy-3-(octanoyloxy)propan-2-yl nonadecanoate	C30H58O5	498.428		HMDB0092937	131802099	JDIHVLHJBFEPBC-NDEPHWFRSA-N	Human Metabolome Database
16.76_543.4013m/z	Yellow	<0.001	16.764	543.401			✓		3.3204	[M+2Na-H]+			PD_D		(2R)-2-hydroxy-3-(octanoyloxy)propyl nonadecanoate	C30H58O5	498.428		HMDB0092938	131800304	ULNSKDDAVXRMCZ-MUUNZHRXSA-N	Human Metabolome Database
16.76_543.4013m/z	Yellow	<0.001	16.764	543.401			✓		3.3204	[M+2Na-H]+			PD_D		(2S)-1-hydroxy-3-(octanoyloxy)propan-2-yl 17-methyloctadecanoate	C30H58O5	498.428		HMDB0092939	131802100	RKLLPTFAFCIOOT-NDEPHWFRSA-N	Human Metabolome Database
16.76_543.4013m/z	Yellow	<0.001	16.764	543.401			✓		3.3204	[M+2Na-H]+			PD_D		(2R)-2-hydroxy-3-(octanoyloxy)propyl 17-methyloctadecanoate	C30H58O5	498.428		HMDB0092940	131800306	BCEUHQIDTFADNH-MUUNZHRXSA-N	Human Metabolome Database
16.76_543.4013m/z	Yellow	<0.001	16.764	543.401			✓		3.3204	[M+2Na-H]+			PD_D		(2S)-1-(decanoyloxy)-3-hydroxypropan-2-yl heptadecanoate	C30H58O5	498.428		HMDB0092987	131802120	IGUYGBGCRSURND-NDEPHWFRSA-N	Human Metabolome Database
16.76_543.4013m/z	Yellow	<0.001	16.764	543.401			✓		3.3204	[M+2Na-H]+			PD_D		(2R)-3-(decanoyloxy)-2-hydroxypropyl heptadecanoate	C30H58O5	498.428		HMDB0092988	131800026	WKFXBKNMTZDHIU-MUUNZHRXSA-N	Human Metabolome Database
16.76_543.4013m/z	Yellow	<0.001	16.764	543.401			✓		3.3204	[M+2Na-H]+			PD_D		(2S)-1-(decanoyloxy)-3-hydroxypropan-2-yl 15-methylhexadecanoate	C30H58O5	498.428		HMDB0092989	131802121	YYJYJWIFQXGPCZ-NDEPHWFRSA-N	Human Metabolome Database
16.76_543.4013m/z	Yellow	<0.001	16.764	543.401			✓		3.3204	[M+2Na-H]+			PD_D		(2R)-3-(decanoyloxy)-2-hydroxypropyl 15-methylhexadecanoate	C30H58O5	498.428		HMDB0092990	131800028	SJEXSZMUEHOKIJ-MUUNZHRXSA-N	Human Metabolome Database
16.76_543.4013m/z	Yellow	<0.001	16.764	543.401			✓		3.3204	[M+2Na-H]+			PD_D		(2S)-1-(decanoyloxy)-3-hydroxypropan-2-yl 14-methylhexadecanoate	C30H58O5	498.428		HMDB0092991	131802122	NFJTYOOTXIAZGM-CPRJBALCSA-N	Human Metabolome Database
16.76_543.4013m/z	Yellow	<0.001	16.764	543.401			✓		3.3204	[M+2Na-H]+			PD_D		(2R)-3-(decanoyloxy)-2-hydroxypropyl 14-methylhexadecanoate	C30H58O5	498.428		HMDB0092992	131800030	YAEXUMHGTYMQPX-PLYLYKGUSA-N	Human Metabolome Database
16.76_543.4013m/z	Yellow	<0.001	16.764	543.401			✓		3.3204	[M+2Na-H]+			PD_D		(2S)-1-(dodecanoyloxy)-3-hydroxypropan-2-yl pentadecanoate	C30H58O5	498.428		HMDB0093055		IWQJHHBIHRVMSK-NDEPHWFRSA-N	Human Metabolome Database
16.76_543.4013m/z	Yellow	<0.001	16.764	543.401			✓		3.3204	[M+2Na-H]+			PD_D		(2R)-3-(dodecanoyloxy)-2-hydroxypropyl pentadecanoate	C30H58O5	498.428		HMDB0093056	131799760	WIAGNUVDDKRVPB-MUUNZHRXSA-N	Human Metabolome Database
16.76_543.4013m/z	Yellow	<0.001	16.764	543.401			✓		3.3204	[M+2Na-H]+			PD_D		(2S)-1-hydroxy-3-[(10-methylundecanoyl)oxy]propan-2-yl pentadecanoate	C30H58O5	498.428		HMDB0093057	131802152	VXOIBJKLPXYECJ-NDEPHWFRSA-N	Human Metabolome Database
16.76_543.4013m/z	Yellow	<0.001	16.764	543.401			✓		3.3204	[M+2Na-H]+			PD_D		(2S)-2-hydroxy-3-[(10-methylundecanoyl)oxy]propyl pentadecanoate	C30H58O5	498.428		HMDB0093058	131799770	JUSWVXKLRFPSGM-NDEPHWFRSA-N	Human Metabolome Database
16.76_543.4013m/z	Yellow	<0.001	16.764	543.401			✓		3.3204	[M+2Na-H]+			PD_D		(2S)-1-hydroxy-3-[(10-methylundecanoyl)oxy]propan-2-yl 12-methyltetradecanoate	C30H58O5	498.428		HMDB0093059	131802153	BWZVQLZHUUALLN-CPRJBALCSA-N	Human Metabolome Database
16.76_543.4013m/z	Yellow	<0.001	16.764	543.401			✓		3.3204	[M+2Na-H]+			PD_D		(2S)-2-hydroxy-3-[(10-methylundecanoyl)oxy]propyl 12-methyltetradecanoate	C30H58O5	498.428		HMDB0093060	131799764	SWPAXYFCIIFUNJ-CPRJBALCSA-N	Human Metabolome Database
16.76_543.4013m/z	Yellow	<0.001	16.764	543.401			✓		3.3204	[M+2Na-H]+			PD_D		(2S)-1-hydroxy-3-[(10-methylundecanoyl)oxy]propan-2-yl 13-methyltetradecanoate	C30H58O5	498.428		HMDB0093061	131802154	ICTVULOYVZMUCD-NDEPHWFRSA-N	Human Metabolome Database
16.76_543.4013m/z	Yellow	<0.001	16.764	543.401			✓		3.3204	[M+2Na-H]+			PD_D		(2S)-2-hydroxy-3-[(10-methylundecanoyl)oxy]propyl 13-methyltetradecanoate	C30H58O5	498.428		HMDB0093062	131799768	ALPTZNZONYUUNE-NDEPHWFRSA-N	Human Metabolome Database
16.76_543.4013m/z	Yellow	<0.001	16.764	543.401			✓		3.3204	[M+2Na-H]+			PD_D		(2S)-1-(dodecanoyloxy)-3-hydroxypropan-2-yl 13-methyltetradecanoate	C30H58O5	498.428		HMDB0093063	131802155	AUTCCFVATLGNAG-NDEPHWFRSA-N	Human Metabolome Database
16.76_543.4013m/z	Yellow	<0.001	16.764	543.401			✓		3.3204	[M+2Na-H]+			PD_D		(2R)-3-(dodecanoyloxy)-2-hydroxypropyl 13-methyltetradecanoate	C30H58O5	498.428		HMDB0093064	131799762	CPMVNWRSIXYEDV-MUUNZHRXSA-N	Human Metabolome Database
16.76_543.4013m/z	Yellow	<0.001	16.764	543.401			✓		3.3204	[M+2Na-H]+			PD_D		(2S)-1-(dodecanoyloxy)-3-hydroxypropan-2-yl 12-methyltetradecanoate	C30H58O5	498.428		HMDB0093065	131802156	GGEOWUOCUBMARU-CPRJBALCSA-N	Human Metabolome Database
16.76_543.4013m/z	Yellow	<0.001	16.764	543.401			✓		3.3204	[M+2Na-H]+			PD_D		(2R)-3-(dodecanoyloxy)-2-hydroxypropyl 12-methyltetradecanoate	C30H58O5	498.428		HMDB0093066	131799766	VMQULSJMDBVAIL-PLYLYKGUSA-N	Human Metabolome Database
16.76_543.4013m/z	Yellow	<0.001	16.764	543.401			✓		3.3204	[M+2Na-H]+			PD_D		(2S)-1-hydroxy-3-(tridecanoyloxy)propan-2-yl tetradecanoate	C30H58O5	498.428		HMDB0093181		ILPLXTOBNBFAHR-NDEPHWFRSA-N	Human Metabolome Database
16.76_543.4013m/z	Yellow	<0.001	16.764	543.401			✓		3.3204	[M+2Na-H]+			PD_D		(2R)-2-hydroxy-3-(tridecanoyloxy)propyl tetradecanoate	C30H58O5	498.428		HMDB0093182	131799656	ZGCRXFDGBFNUKE-MUUNZHRXSA-N	Human Metabolome Database
16.76_543.4013m/z	Yellow	<0.001	16.764	543.401			✓		3.3204	[M+2Na-H]+			PD_D		(2S)-1-hydroxy-3-[(11-methyldodecanoyl)oxy]propan-2-yl tetradecanoate	C30H58O5	498.428		HMDB0093183	131802207	YWOGOMYCJKYJSF-NDEPHWFRSA-N	Human Metabolome Database
16.76_543.4013m/z	Yellow	<0.001	16.764	543.401			✓		3.3204	[M+2Na-H]+			PD_D		(2S)-2-hydroxy-3-[(11-methyldodecanoyl)oxy]propyl tetradecanoate	C30H58O5	498.428		HMDB0093184	131799664	HFEKPKYSLQUSMR-NDEPHWFRSA-N	Human Metabolome Database
16.76_543.4013m/z	Yellow	<0.001	16.764	543.401			✓		3.3204	[M+2Na-H]+			PD_D		(2S)-1-hydroxy-3-[(10-methyldodecanoyl)oxy]propan-2-yl 12-methyltridecanoate	C30H58O5	498.428		HMDB0093185	131802208	NGMRMQMEQBMBRB-CPRJBALCSA-N	Human Metabolome Database
16.76_543.4013m/z	Yellow	<0.001	16.764	543.401			✓		3.3204	[M+2Na-H]+			PD_D		(2S)-2-hydroxy-3-[(10-methyldodecanoyl)oxy]propyl 12-methyltridecanoate	C30H58O5	498.428		HMDB0093186	131799660	SWHHZLWFPYNPEP-CPRJBALCSA-N	Human Metabolome Database
16.76_543.4013m/z	Yellow	<0.001	16.764	543.401			✓		3.3204	[M+2Na-H]+			PD_D		(2S)-1-hydroxy-3-[(10-methyldodecanoyl)oxy]propan-2-yl tetradecanoate	C30H58O5	498.428		HMDB0093187	131802209	YQOQZQQJQOOPSP-CPRJBALCSA-N	Human Metabolome Database
16.76_543.4013m/z	Yellow	<0.001	16.764	543.401			✓		3.3204	[M+2Na-H]+			PD_D		(2S)-2-hydroxy-3-[(10-methyldodecanoyl)oxy]propyl tetradecanoate	C30H58O5	498.428		HMDB0093188	131799666	CYLHNYZVUZWFGQ-CPRJBALCSA-N	Human Metabolome Database
16.76_543.4013m/z	Yellow	<0.001	16.764	543.401			✓		3.3204	[M+2Na-H]+			PD_D		(2S)-1-hydroxy-3-[(11-methyldodecanoyl)oxy]propan-2-yl 12-methyltridecanoate	C30H58O5	498.428		HMDB0093189	131802210	LORBSMWHHFCFAA-NDEPHWFRSA-N	Human Metabolome Database
16.76_543.4013m/z	Yellow	<0.001	16.764	543.401			✓		3.3204	[M+2Na-H]+			PD_D		(2S)-2-hydroxy-3-[(11-methyldodecanoyl)oxy]propyl 12-methyltridecanoate	C30H58O5	498.428		HMDB0093190	131799662	VALDLBKNGGQCAJ-NDEPHWFRSA-N	Human Metabolome Database
16.76_543.4013m/z	Yellow	<0.001	16.764	543.401			✓		3.3204	[M+2Na-H]+			PD_D		(2S)-1-hydroxy-3-(tridecanoyloxy)propan-2-yl 12-methyltridecanoate	C30H58O5	498.428		HMDB0093191	131802211	VFIQNILJNXHYQX-NDEPHWFRSA-N	Human Metabolome Database
16.76_543.4013m/z	Yellow	<0.001	16.764	543.401			✓		3.3204	[M+2Na-H]+			PD_D		(2R)-2-hydroxy-3-(tridecanoyloxy)propyl 12-methyltridecanoate	C30H58O5	498.428		HMDB0093192	131799658	FASRYTTUJYENSE-MUUNZHRXSA-N	Human Metabolome Database
16.76_543.4013m/z	Yellow	<0.001	16.764	543.401			✓		3.3204	[M+2Na-H]+			PD_D		(2S)-3-hydroxy-2-(tridecanoyloxy)propyl tetradecanoate	C30H58O5	498.428		HMDB0093335	131802274	KJQBURXIWCFGCL-NDEPHWFRSA-N	Human Metabolome Database
16.76_543.4013m/z	Yellow	<0.001	16.764	543.401			✓		3.3204	[M+2Na-H]+			PD_D		(2S)-2-hydroxy-3-(tridecanoyloxy)propyl tetradecanoate	C30H58O5	498.428		HMDB0093336	131799504	ZGCRXFDGBFNUKE-NDEPHWFRSA-N	Human Metabolome Database
16.76_543.4013m/z	Yellow	<0.001	16.764	543.401			✓		3.3204	[M+2Na-H]+			PD_D		(2S)-3-hydroxy-2-(tridecanoyloxy)propyl 12-methyltridecanoate	C30H58O5	498.428		HMDB0093337	131802275	RZIZCDOTRUSVIV-NDEPHWFRSA-N	Human Metabolome Database
16.76_543.4013m/z	Yellow	<0.001	16.764	543.401			✓		3.3204	[M+2Na-H]+			PD_D		(2S)-2-hydroxy-3-(tridecanoyloxy)propyl 12-methyltridecanoate	C30H58O5	498.428		HMDB0093338	131799514	FASRYTTUJYENSE-NDEPHWFRSA-N	Human Metabolome Database
16.76_543.4013m/z	Yellow	<0.001	16.764	543.401			✓		3.3204	[M+2Na-H]+			PD_D		(2S)-3-hydroxy-2-[(10-methyldodecanoyl)oxy]propyl 12-methyltridecanoate	C30H58O5	498.428		HMDB0093339	131802276	NWJFUCWEMDOSKE-CPRJBALCSA-N	Human Metabolome Database
16.76_543.4013m/z	Yellow	<0.001	16.764	543.401			✓		3.3204	[M+2Na-H]+			PD_D		(2R)-2-hydroxy-3-[(10-methyldodecanoyl)oxy]propyl 12-methyltridecanoate	C30H58O5	498.428		HMDB0093340	131799508	SWHHZLWFPYNPEP-PLYLYKGUSA-N	Human Metabolome Database
16.76_543.4013m/z	Yellow	<0.001	16.764	543.401			✓		3.3204	[M+2Na-H]+			PD_D		(2S)-3-hydroxy-2-[(11-methyldodecanoyl)oxy]propyl 12-methyltridecanoate	C30H58O5	498.428		HMDB0093341	131802277	BGQHQVHHXIYSEA-NDEPHWFRSA-N	Human Metabolome Database
16.76_543.4013m/z	Yellow	<0.001	16.764	543.401			✓		3.3204	[M+2Na-H]+			PD_D		(2R)-2-hydroxy-3-[(11-methyldodecanoyl)oxy]propyl 12-methyltridecanoate	C30H58O5	498.428		HMDB0093342	131799512	VALDLBKNGGQCAJ-MUUNZHRXSA-N	Human Metabolome Database
16.76_543.4013m/z	Yellow	<0.001	16.764	543.401			✓		3.3204	[M+2Na-H]+			PD_D		(2S)-3-hydroxy-2-[(11-methyldodecanoyl)oxy]propyl tetradecanoate	C30H58O5	498.428		HMDB0093343	131802278	RUVDZGQLUAKFFQ-NDEPHWFRSA-N	Human Metabolome Database
16.76_543.4013m/z	Yellow	<0.001	16.764	543.401			✓		3.3204	[M+2Na-H]+			PD_D		(2R)-2-hydroxy-3-[(11-methyldodecanoyl)oxy]propyl tetradecanoate	C30H58O5	498.428		HMDB0093344	131799506	HFEKPKYSLQUSMR-MUUNZHRXSA-N	Human Metabolome Database
16.76_543.4013m/z	Yellow	<0.001	16.764	543.401			✓		3.3204	[M+2Na-H]+			PD_D		(2S)-3-hydroxy-2-[(10-methyldodecanoyl)oxy]propyl tetradecanoate	C30H58O5	498.428		HMDB0093345	131802279	MKXGEGAJWDULGD-CPRJBALCSA-N	Human Metabolome Database
16.76_543.4013m/z	Yellow	<0.001	16.764	543.401			✓		3.3204	[M+2Na-H]+			PD_D		(2R)-2-hydroxy-3-[(10-methyldodecanoyl)oxy]propyl tetradecanoate	C30H58O5	498.428		HMDB0093346	131799510	CYLHNYZVUZWFGQ-PLYLYKGUSA-N	Human Metabolome Database
16.76_543.4013m/z	Yellow	<0.001	16.764	543.401			✓		3.3204	[M+2Na-H]+			PD_D		(2S)-2-(dodecanoyloxy)-3-hydroxypropyl pentadecanoate	C30H58O5	498.428		HMDB0093439	131802323	OCDLQWZDRVMNGK-NDEPHWFRSA-N	Human Metabolome Database
16.76_543.4013m/z	Yellow	<0.001	16.764	543.401			✓		3.3204	[M+2Na-H]+			PD_D		(2S)-3-(dodecanoyloxy)-2-hydroxypropyl pentadecanoate	C30H58O5	498.428		HMDB0093440	131799380	WIAGNUVDDKRVPB-NDEPHWFRSA-N	Human Metabolome Database
16.76_543.4013m/z	Yellow	<0.001	16.764	543.401			✓		3.3204	[M+2Na-H]+			PD_D		(2S)-2-(dodecanoyloxy)-3-hydroxypropyl 13-methyltetradecanoate	C30H58O5	498.428		HMDB0093441	131802324	DFGQIGUBWUDJAE-NDEPHWFRSA-N	Human Metabolome Database
16.76_543.4013m/z	Yellow	<0.001	16.764	543.401			✓		3.3204	[M+2Na-H]+			PD_D		(2S)-3-(dodecanoyloxy)-2-hydroxypropyl 13-methyltetradecanoate	C30H58O5	498.428		HMDB0093442	131799388	CPMVNWRSIXYEDV-NDEPHWFRSA-N	Human Metabolome Database
16.76_543.4013m/z	Yellow	<0.001	16.764	543.401			✓		3.3204	[M+2Na-H]+			PD_D		(2S)-3-hydroxy-2-[(10-methylundecanoyl)oxy]propyl 12-methyltetradecanoate	C30H58O5	498.428		HMDB0093443	131802325	TVZPROJLWZMEAN-CPRJBALCSA-N	Human Metabolome Database
16.76_543.4013m/z	Yellow	<0.001	16.764	543.401			✓		3.3204	[M+2Na-H]+			PD_D		(2R)-2-hydroxy-3-[(10-methylundecanoyl)oxy]propyl 12-methyltetradecanoate	C30H58O5	498.428		HMDB0093444	131799384	SWPAXYFCIIFUNJ-PLYLYKGUSA-N	Human Metabolome Database
16.76_543.4013m/z	Yellow	<0.001	16.764	543.401			✓		3.3204	[M+2Na-H]+			PD_D		(2S)-2-(dodecanoyloxy)-3-hydroxypropyl 12-methyltetradecanoate	C30H58O5	498.428		HMDB0093445	131802326	VXLKRNPKLQCOKD-CPRJBALCSA-N	Human Metabolome Database
16.76_543.4013m/z	Yellow	<0.001	16.764	543.401			✓		3.3204	[M+2Na-H]+			PD_D		(2S)-3-(dodecanoyloxy)-2-hydroxypropyl 12-methyltetradecanoate	C30H58O5	498.428		HMDB0093446	131799390	VMQULSJMDBVAIL-CPRJBALCSA-N	Human Metabolome Database
16.76_543.4013m/z	Yellow	<0.001	16.764	543.401			✓		3.3204	[M+2Na-H]+			PD_D		(2S)-3-hydroxy-2-[(10-methylundecanoyl)oxy]propyl 13-methyltetradecanoate	C30H58O5	498.428		HMDB0093447	131802327	ATYLJZHFJWHRLK-NDEPHWFRSA-N	Human Metabolome Database
16.76_543.4013m/z	Yellow	<0.001	16.764	543.401			✓		3.3204	[M+2Na-H]+			PD_D		(2R)-2-hydroxy-3-[(10-methylundecanoyl)oxy]propyl 13-methyltetradecanoate	C30H58O5	498.428		HMDB0093448	131799386	ALPTZNZONYUUNE-MUUNZHRXSA-N	Human Metabolome Database
16.76_543.4013m/z	Yellow	<0.001	16.764	543.401			✓		3.3204	[M+2Na-H]+			PD_D		(2S)-3-hydroxy-2-[(10-methylundecanoyl)oxy]propyl pentadecanoate	C30H58O5	498.428		HMDB0093449	131802328	IFLWXSFTLKBSAY-NDEPHWFRSA-N	Human Metabolome Database
16.76_543.4013m/z	Yellow	<0.001	16.764	543.401			✓		3.3204	[M+2Na-H]+			PD_D		(2R)-2-hydroxy-3-[(10-methylundecanoyl)oxy]propyl pentadecanoate	C30H58O5	498.428		HMDB0093450	131799382	JUSWVXKLRFPSGM-MUUNZHRXSA-N	Human Metabolome Database
16.76_543.4013m/z	Yellow	<0.001	16.764	543.401			✓		3.3204	[M+2Na-H]+			PD_D		(2S)-2-(decanoyloxy)-3-hydroxypropyl heptadecanoate	C30H58O5	498.428		HMDB0093712	131802452	DIPWARGEGUAHRE-NDEPHWFRSA-N	Human Metabolome Database
16.76_543.4013m/z	Yellow	<0.001	16.764	543.401			✓		3.3204	[M+2Na-H]+			PD_D		(2S)-3-(decanoyloxy)-2-hydroxypropyl heptadecanoate	C30H58O5	498.428		HMDB0093713	131799314	WKFXBKNMTZDHIU-NDEPHWFRSA-N	Human Metabolome Database
16.76_543.4013m/z	Yellow	<0.001	16.764	543.401			✓		3.3204	[M+2Na-H]+			PD_D		(2S)-2-(decanoyloxy)-3-hydroxypropyl 15-methylhexadecanoate	C30H58O5	498.428		HMDB0093714	131802453	ANYNMMVEQLOBRU-NDEPHWFRSA-N	Human Metabolome Database
16.76_543.4013m/z	Yellow	<0.001	16.764	543.401			✓		3.3204	[M+2Na-H]+			PD_D		(2S)-3-(decanoyloxy)-2-hydroxypropyl 15-methylhexadecanoate	C30H58O5	498.428		HMDB0093715	131799316	SJEXSZMUEHOKIJ-NDEPHWFRSA-N	Human Metabolome Database
16.76_543.4013m/z	Yellow	<0.001	16.764	543.401			✓		3.3204	[M+2Na-H]+			PD_D		(2S)-2-(decanoyloxy)-3-hydroxypropyl 14-methylhexadecanoate	C30H58O5	498.428		HMDB0093716	131802454	ZMECHYFFBSVRER-CPRJBALCSA-N	Human Metabolome Database
16.76_543.4013m/z	Yellow	<0.001	16.764	543.401			✓		3.3204	[M+2Na-H]+			PD_D		(2S)-3-(decanoyloxy)-2-hydroxypropyl 14-methylhexadecanoate	C30H58O5	498.428		HMDB0093717	131799318	YAEXUMHGTYMQPX-CPRJBALCSA-N	Human Metabolome Database
16.76_543.4013m/z	Yellow	<0.001	16.764	543.401			✓		3.3204	[M+2Na-H]+			PD_D		(2S)-3-hydroxy-2-(octanoyloxy)propyl nonadecanoate	C30H58O5	498.428		HMDB0093997	131802584	WAVOYYNISYBYEO-NDEPHWFRSA-N	Human Metabolome Database
16.76_543.4013m/z	Yellow	<0.001	16.764	543.401			✓		3.3204	[M+2Na-H]+			PD_D		(2S)-2-hydroxy-3-(octanoyloxy)propyl nonadecanoate	C30H58O5	498.428		HMDB0093998	131799269	ULNSKDDAVXRMCZ-NDEPHWFRSA-N	Human Metabolome Database
16.76_543.4013m/z	Yellow	<0.001	16.764	543.401			✓		3.3204	[M+2Na-H]+			PD_D		(2S)-3-hydroxy-2-(octanoyloxy)propyl 17-methyloctadecanoate	C30H58O5	498.428		HMDB0093999	131802585	SBTWYVYIALZLFX-NDEPHWFRSA-N	Human Metabolome Database
16.76_543.4013m/z	Yellow	<0.001	16.764	543.401			✓		3.3204	[M+2Na-H]+			PD_D		(2S)-2-hydroxy-3-(octanoyloxy)propyl 17-methyloctadecanoate	C30H58O5	498.428		HMDB0094000	131799271	BCEUHQIDTFADNH-NDEPHWFRSA-N	Human Metabolome Database
16.44_482.3589n	Yellow	<0.001	16.44	447.3450, 483.3665	[M+H-2H2O]+, [M+H]+	482.359	✓
16.66_517.3851n	Yellow	<0.001	16.661	517.386	[M-e]+	517.385	✓
16.51_490.3627n	Yellow	<0.001	16.513	491.3699, 535.3341	[M+H]+, [M+2Na-H]+	490.363	✓
